# Supplementary material for: Identification of the principal neuropeptide MIP and its action pathway in larval settlement of the echiuran worm Urechis unicinctus
Source: BMC Genomics. 2024 Apr 3;25:337. doi: 10.1186/s12864-024-10228-y (PMC11027379; doi:10.1186/s12864-024-10228-y)
Supplement: Supplementary file 1 — Supplementary Material 1 [file 12864_2024_10228_MOESM1_ESM.xlsx]

## Sheet: Sheet1
Table S1 Amino acid sequences of U. unicinctus MIP mature peptides
Name	Amino acid sequence
MIP1	KWGSNSMRVWa
MIP2	KWGDKSMRVWa
MIP3	KWGSNAMRVWa
MIP4	WGSNSMRVWa
MIP5	KWGYNQMRVWa
MIP6	KWGANTMRVWa
MIP7	KWGSNTMRVWa
MIP8	KWGSGNMRVWa
MIP9	AWGSKSMRVWa
MIP10	PWGSHNMRVWa
MIP11	NWQSNLMRVWa
MIP12	WGDNVMRVWa
MIP13	AWASGVQRVWa
