# Supplementary material for: Identification of the principal neuropeptide MIP and its action pathway in larval settlement of the echiuran worm Urechis unicinctus
Source: BMC Genomics. 2024 Apr 3;25:337. doi: 10.1186/s12864-024-10228-y (PMC11027379; doi:10.1186/s12864-024-10228-y)
Supplement: Supplementary file 2 — Supplementary Material 2 [file 12864_2024_10228_MOESM2_ESM.xlsx]

## Sheet: Sheet1
Table S2 Primers for Spr-ORF cloning
Gene name	Fragment length (bp)	Primer name	Primer sequence
Spr	1218	Spr-BamH Ⅰ	5'-CGCGGATCCGCGATGGAAACTCTCAACA-3' (BamH I cloning site underlined )
		Spr-Xho Ⅰ	5'-CCGCTCGAGTTTATCACATAGCTGTGTCT-3' (Xhol cloning site underlined)
