# Supplementary material for: Identification of the principal neuropeptide MIP and its action pathway in larval settlement of the echiuran worm Urechis unicinctus
Source: BMC Genomics. 2024 Apr 3;25:337. doi: 10.1186/s12864-024-10228-y (PMC11027379; doi:10.1186/s12864-024-10228-y)
Supplement: Supplementary file 3 — Supplementary Material 3 [file 12864_2024_10228_MOESM3_ESM.xlsx]

## Sheet: Sheet1
Table S3 Specific primers for RT-qPCR
Gene name	Fragment length (bp)	Primer sequence
Tctex1d2	247	5'-CACCGACAGAGGAAGAAG-3'
		5'-TGTTCACCAATCACGACTT-3'
Ift74	282	5'-GAGATTTACTCGGACTTGG-3'
		5'-ATACGGTCGGTAGTCACAT-3'
Ift22	115	5'-TGAGGTGGAGCTGGTGGATGT-3'
		5'-ATGGTTTGGCTGGTCAGGGTT-3'
Cfap45	126	5'-TTGAGCAACTTCAGGAGCAGGAG-3'
		5'-TGTCCATCTCGCCCACAATCTG-3'
Mns1	150	5'-CACGGGACTCTGAGATTAG-3'
		5'-GTTTCTTCCGCTCTTGTTC-3'
Cav1	97	5'-TCTGCCACATCTGGAACCTC-3'
		5'-AGACAAGCATCGGCCACAAT-3'
Ift43	193	5'-CAGCCACCTCCAGACATTC-3'
		5'-ATTCATCTCCGTTCCTGTT-3'
Atpase	123	5'-GGATTGTGGAGCACTCGTTTG-3'
		5'-CCAGCGGTTTCAGGTATTTC-3'
