# Supplementary material for: Identification of the principal neuropeptide MIP and its action pathway in larval settlement of the echiuran worm Urechis unicinctus
Source: BMC Genomics. 2024 Apr 3;25:337. doi: 10.1186/s12864-024-10228-y (PMC11027379; doi:10.1186/s12864-024-10228-y)
Supplement: Supplementary file 4 — Supplementary Material 4 [file 12864_2024_10228_MOESM4_ESM.xlsx]

## Sheet: Sheet1
Table S4 Specific primers for template amplification of the probe used in WISH
Gene name	Fragment length (bp)	Primer sequence
Tctex1d2	376	5'-ATTTAGGTGACACTATAGAAGCGGGAGATTCCTGCGACAAGC-3' (Sp6 promoter underlined)
		5'-TAATACGACTCACTATAGGGAGACAGAAACACCTGCATCCCATT-3' (T7 promoter underlined)
Cfap45	395	5'-ATTTAGGTGACACTATAGAAGCGGAAACTAAGTCCTGAGCCAAGC-3' (Sp6 promoter underlined)
		5'-TAATACGACTCACTATAGGGAGACAGCCTACCACGCCTTAACAAT-3' (T7 promoter underlined)
