# Supplementary material for: Identification of the principal neuropeptide MIP and its action pathway in larval settlement of the echiuran worm Urechis unicinctus
Source: BMC Genomics. 2024 Apr 3;25:337. doi: 10.1186/s12864-024-10228-y (PMC11027379; doi:10.1186/s12864-024-10228-y)
Supplement: Supplementary file 5 — Supplementary Material 5 [file 12864_2024_10228_MOESM5_ESM.xlsx]

## Sheet: Sheet1
Table S5 Primer sequences for synthesis of Tctex1d2-dsRNA and EGFP-dsRNA templates
Gene name	Fragment length (bp)	Primer sequence
Tctex1d2	375	5'-TAATACGACTCACTATAGGGAGACATGACAGAGGTTCAACCACCA-3' (T7 promoter underlined)
		5'-TAATACGACTCACTATAGGGAGACACCACACAGAAGAGCGAGTCA-3' (T7 promoter underlined)
EGFP	400	5'-TAATACGACTCACTATAGGGAGACAAGGGCGAGGGCGATGCCACCTACGG-3' (T7 promoter underlined)
		5'-TAATACGACTCACTATAGGGAGACAAAGTTCACCTTGATGCCGTTC-3' (T7 promoter underlined)
