# Supplementary material for: Identification of the principal neuropeptide MIP and its action pathway in larval settlement of the echiuran worm Urechis unicinctus
Source: BMC Genomics. 2024 Apr 3;25:337. doi: 10.1186/s12864-024-10228-y (PMC11027379; doi:10.1186/s12864-024-10228-y)
Supplement: Supplementary file 10 — Supplementary Material 10 [file 12864_2024_10228_MOESM10_ESM.xlsx]

## Sheet: Sheet1
Table S6 Detailed information on genes associated with neuropeptide receptor or key signaling molecule in the larval transcriptomes
GeneID	Gene name	MIP2_readcount	Control_readcount	log2FoldChange	pval	padj	Gene Length	NR GI	NR ID	NR Score	NR Evalue	NR Description	NT GI	NT ID	NT Score	NT Evalue	NT Description	KO ID	KO Name	KO Description	Http Link	Swissprot ID	Swissprot Score	Swissprot Evalue	Swissprot Description	PFAM ID	PFAM description	Gene Ontology Biological Pathway	BP Description	Gene Ontology Molecular Function	MF Description	Gene Ontology Cellular Component	CC Description	KOG ID	KOG Description
Cluster-1989.2296	Spr	101.777	27.8865	1.867	2.1978e-08	2.1934e-07	1248	443689090	ELT91579.1	207	2.4e-13	hypothetical protein CAPTEDRAFT_204481 [Capitella teleta]	--	--	--	--	--	--	--	--	--	--	--	--	--	PF08138//PF10324//PF00001	Sex peptide (SP) family//Serpentine type 7TM GPCR chemoreceptor Srw//7 transmembrane receptor (rhodopsin family)	GO:0046008//GO:0007165//GO:0007186//GO:0007187	regulation of female receptivity, post-mating//signal transduction//G protein-coupled receptor signaling pathway//G protein-coupled receptor signaling pathway, coupled to cyclic nucleotide second messenger	GO:0005179//GO:0004930//GO:0008528	hormone activity//G protein-coupled receptor activity//G protein-coupled peptide receptor activity	GO:0016021//GO:0005576	integral component of membrane//extracellular region	--	--
Cluster-1989.7283	Fmrfar	171.898	40.3236	2.0725	8.8274e-06	6.2097e-05	2413	891151552	AKQ63053.1	860	8.9e-89	orphan G-protein coupled receptor 49 [Platynereis dumerilii]	--	--	--	--	--	--	--	--	--	Q9VZW5	247	1.5e-19	FMRFamide receptor OS=Drosophila melanogaster OX=7227 GN=FMRFaR PE=2 SV=1	PF00001//PF13853//PF10324	7 transmembrane receptor (rhodopsin family)//Olfactory receptor//Serpentine type 7TM GPCR chemoreceptor Srw	GO:0007608//GO:0007187//GO:0007186	sensory perception of smell//G protein-coupled receptor signaling pathway, coupled to cyclic nucleotide second messenger//G protein-coupled receptor signaling pathway	GO:0004930//GO:0004984//GO:0008528	G protein-coupled receptor activity//olfactory receptor activity//G protein-coupled peptide receptor activity	GO:0016021	integral component of membrane	KOG3656	FOG: 7 transmembrane receptor
Cluster-1989.16555	Rho	3783.28	1710.42	1.1466	1.85e-18	4.76e-17	2461	108870404	EAT34629.1	921	7.7e-96	AAEL013139-PD [Aedes aegypti]	XM_013028129.1	XM_013028129	217	6.77e-107	PREDICTED: Dipodomys ordii ras homolog family member A (Rhoa), transcript variant X3, mRNA	K04513	RHOA	Ras homolog gene family, member A	http://www.genome.jp/dbget-bin/www_bget?ko:K04513	P01122	903	1.3e-95	Ras-like GTP-binding protein RHO OS=Aplysia californica OX=6500 GN=RHO PE=2 SV=1	PF00025//PF00071//PF00009//PF04670//PF08545	ADP-ribosylation factor family//Ras family//Elongation factor Tu GTP binding domain//Gtr1/RagA G protein conserved region//3-Oxoacyl-[acyl-carrier-protein (ACP)] synthase III	GO:0042967//GO:0006633	obsolete acyl-carrier-protein biosynthetic process//fatty acid biosynthetic process	GO:0004315//GO:0003924//GO:0005525	3-oxoacyl-[acyl-carrier-protein] synthase activity//GTPase activity//GTP binding	GO:0005835	fatty acid synthase complex	KOG0393	Ras-related small GTPase, Rho type
Cluster-5968.0	Rho1	48.3674	7.25443	2.7301	2.49e-06	1.9e-05	1475	1236538794	PAA62273.1	570	2.3e-55	hypothetical protein BOX15_Mlig008754g1 [Macrostomum lignano]	--	--	--	--	--	K04513	RHOA	Ras homolog gene family, member A	http://www.genome.jp/dbget-bin/www_bget?ko:K04513	O42825	552	4e-55	GTP-binding protein RHO1 OS=Candida albicans (strain SC5314 / ATCC MYA-2876) OX=237561 GN=RHO1 PE=3 SV=1	PF00025//PF00071//PF00009//PF04670//PF01926//PF03193	ADP-ribosylation factor family//Ras family//Elongation factor Tu GTP binding domain//Gtr1/RagA G protein conserved region//50S ribosome-binding GTPase//RsgA GTPase	--	--	GO:0005525//GO:0003924	GTP binding//GTPase activity	--	--	KOG0393	Ras-related small GTPase, Rho type
Cluster-1989.24477	Adcy3	37.0612	109.132	-1.5731	2.97e-06	2.24e-05	2130	443697366	ELT97872.1	1276	4.6e-137	hypothetical protein CAPTEDRAFT_176911 [Capitella teleta]	--	--	--	--	--	K08043	ADCY3	adenylate cyclase 3	http://www.genome.jp/dbget-bin/www_bget?ko:K08043	P21932	965	7.4e-103	Adenylate cyclase type 3 OS=Rattus norvegicus OX=10116 GN=Adcy3 PE=1 SV=1	PF00239//PF00211	Resolvase, N terminal domain//Adenylate and Guanylate cyclase catalytic domain	GO:0035556//GO:0009190//GO:0006310	intracellular signal transduction//cyclic nucleotide biosynthetic process//DNA recombination	GO:0000150//GO:0003677	recombinase activity//DNA binding	--	--	--	--
Cluster-1989.1042	Pde4	36.0349	0.439433	6.4366	1.92e-06	1.49e-05	1638	815824737	XP_012233724.1	188	5.1e-11	PREDICTED: cAMP-specific 3',5'-cyclic phosphodiesterase, isoform F isoform X12 [Linepithema humile]	--	--	--	--	--	K13293	PDE4	cAMP-specific phosphodiesterase 4	http://www.genome.jp/dbget-bin/www_bget?ko:K13293	Q9W4S9	156	3.7e-09	cAMP-specific 3',5'-cyclic phosphodiesterase, isoforms N/G OS=Drosophila melanogaster OX=7227 GN=dnc PE=3 SV=2	PF00983	Tymovirus coat protein	--	--	GO:0005198	structural molecule activity	GO:0019028	viral capsid	KOG3689	Cyclic nucleotide phosphodiesterase
Cluster-1989.6086	Mapkapk2	493.616	46.0815	3.4092	5.77e-53	8.2e-51	3518	443689764	ELT92081.1	1421	1.2e-153	hypothetical protein CAPTEDRAFT_181324 [Capitella teleta]	XM_009997516.1	XM_009997516	112	2.27e-48	PREDICTED: Chaetura pelagica mitogen-activated protein kinase-activated protein kinase 2 (MAPKAPK2), mRNA	K04443	MAPKAPK2	mitogen-activated protein kinase-activated protein kinase 2	http://www.genome.jp/dbget-bin/www_bget?ko:K04443	P49139	1163	1.3e-125	MAP kinase-activated protein kinase 2 (Fragment) OS=Oryctolagus cuniculus OX=9986 GN=MAPKAPK2 PE=1 SV=2	PF03834//PF00069//PF07714	Binding domain of DNA repair protein Ercc1 (rad10/Swi10)//Protein kinase domain//Protein tyrosine and serine/threonine kinase	GO:0006281//GO:0006468	DNA repair//protein phosphorylation	GO:0004519//GO:0003684//GO:0004672//GO:0005524	endonuclease activity//damaged DNA binding//protein kinase activity//ATP binding	GO:0005634	nucleus	KOG0604	MAP kinase-activated protein kinase 2
Cluster-1989.9637	Araf	412.279	108.606	1.9215	3.9e-27	1.71e-25	2866	919047757	XP_013407069.1	1956	8.6e-216	serine/threonine-protein kinase B-raf isoform X1 [Lingula anatina]	XM_029462095.1	XM_029462095	141	1.4e-64	PREDICTED: Cottoperca gobio B-Raf proto-oncogene, serine/threonine kinase (braf), transcript variant X4, mRNA	K04365	BRAF	B-Raf proto-oncogene serine/threonine-protein kinase	http://www.genome.jp/dbget-bin/www_bget?ko:K04365	O19004	1375	2.9e-150	Serine/threonine-protein kinase A-Raf OS=Sus scrofa OX=9823 GN=ARAF PE=2 SV=1	PF03462//PF05746//PF08022//PF07714//PF02196//PF04719//PF03352//PF00130//PF03446//PF00069	PCRF domain//DALR anticodon binding domain//FAD-binding domain//Protein tyrosine and serine/threonine kinase//Raf-like Ras-binding domain//hTAFII28-like protein conserved region//Methyladenine glycosylase//Phorbol esters/diacylglycerol binding domain (C1 domain)//NAD binding domain of 6-phosphogluconate dehydrogenase//Protein kinase domain	GO:0006284//GO:0007165//GO:0035556//GO:0006415//GO:0006367//GO:0006468//GO:0006560//GO:0006525//GO:0055114//GO:0006420	base-excision repair//signal transduction//intracellular signal transduction//translational termination//transcription initiation from RNA polymerase II promoter//protein phosphorylation//proline metabolic process//arginine metabolic process//oxidation-reduction process//arginyl-tRNA aminoacylation	GO:0005524//GO:0016491//GO:0050661//GO:0008725//GO:0004672//GO:0004814	ATP binding//oxidoreductase activity//NADP binding//DNA-3-methyladenine glycosylase activity//protein kinase activity//arginine-tRNA ligase activity	GO:0005634	nucleus	KOG0193	Serine/threonine protein kinase RAF
Cluster-1989.25263	Map3k4	57.5981	10.8109	2.4214	1.71e-06	1.34e-05	2628	443730789	ELU16147.1	1594	7.5e-174	hypothetical protein CAPTEDRAFT_214311 [Capitella teleta]	--	--	--	--	--	K04428	MAP3K4, MEKK4	mitogen-activated protein kinase kinase kinase 4	http://www.genome.jp/dbget-bin/www_bget?ko:K04428	O08648	928	1.8e-98	Mitogen-activated protein kinase kinase kinase 4 OS=Mus musculus OX=10090 GN=Map3k4 PE=1 SV=2	PF03650	Mitochondrial pyruvate carriers	GO:0006850	mitochondrial pyruvate transmembrane transport	--	--	GO:0005743	mitochondrial inner membrane	KOG4645	MAPKKK (MAP kinase kinase kinase) SSK2 and related serine/threonine protein kinases
Cluster-1989.20349	Map3k3	295.489	48.0773	2.601	1.18e-19	3.31e-18	2816	919069905	XP_013416443.1	1339	3e-144	mitogen-activated protein kinase kinase kinase 3 isoform X1 [Lingula anatina]	XM_027014625.1	XM_027014625	143	1.06e-65	PREDICTED: Electrophorus electricus mitogen-activated protein kinase kinase kinase 3 (map3k3), mRNA	K04420	MAP3K2, MEKK2	mitogen-activated protein kinase kinase kinase 2	http://www.genome.jp/dbget-bin/www_bget?ko:K04420	Q99759	1126	2.1e-121	Mitogen-activated protein kinase kinase kinase 3 OS=Homo sapiens OX=9606 GN=MAP3K3 PE=1 SV=2	PF00564//PF14865//PF07714//PF00069	PB1 domain//Macin//Protein tyrosine and serine/threonine kinase//Protein kinase domain	GO:0006468//GO:0006952	protein phosphorylation//defense response	GO:0005524//GO:0004672//GO:0005515	ATP binding//protein kinase activity//protein binding	--	--	KOG0198	MEKK and related serine/threonine protein kinases
Cluster-1989.13183	Plcb4	37.2935	5.94653	2.6139	0.0039341	0.016049	1751	1215272953	OXA59263.1	186	9.2e-11	Carboxypeptidase Y [Folsomia candida]	--	--	--	--	--	K05858	PLCB	phosphatidylinositol phospholipase C, beta	http://www.genome.jp/dbget-bin/www_bget?ko:K05858	Q9QW07	152	1.1e-08	1-phosphatidylinositol 4,5-bisphosphate phosphodiesterase beta-4 OS=Rattus norvegicus OX=10116 GN=Plcb4 PE=1 SV=2	PF00387	Phosphatidylinositol-specific phospholipase C, Y domain	GO:0046339//GO:0035556//GO:0007165//GO:0009395//GO:0006629	diacylglycerol metabolic process//intracellular signal transduction//signal transduction//phospholipid catabolic process//lipid metabolic process	GO:0004435	phosphatidylinositol phospholipase C activity	--	--	KOG1265	Phospholipase C
Cluster-1989.6792	Calm	294.142	64.0177	2.2116	3.5364e-26	1.4694e-24	956	443700849	ELT99615.1	410	5.3e-37	hypothetical protein CAPTEDRAFT_148693 [Capitella teleta]	--	--	--	--	--	K02183	CALM	calmodulin	http://www.genome.jp/dbget-bin/www_bget?ko:K02183	P04352	216	2.4e-16	Calmodulin OS=Chlamydomonas reinhardtii OX=3055 PE=1 SV=2	PF09412//PF00632//PF00036//PF13499//PF12763//PF13405//PF13202	Endoribonuclease XendoU//HECT-domain (ubiquitin-transferase)//EF hand//EF-hand domain pair//Cytoskeletal-regulatory complex EF hand//EF-hand domain//EF hand	GO:0016567//GO:0051252	protein ubiquitination//regulation of RNA metabolic process	GO:0004521//GO:0005515//GO:0004842//GO:0005509	endoribonuclease activity//protein binding//ubiquitin-protein transferase activity//calcium ion binding	--	--	KOG0027	Calmodulin and related proteins (EF-Hand superfamily)
Cluster-1989.24091	Camta1	179.51	9.56643	4.1849	4.6052e-26	1.9022e-24	2828	1351495460	XP_023930489.1	1422	7.1e-154	calmodulin-binding transcription activator 1-like [Lingula anatina]	XM_032097747.1	XM_032097747	107	1.09715e-45	PREDICTED: Corvus moneduloides calmodulin binding transcription activator 2 (CAMTA2), mRNA	--	--	--	--	A2A891	620	1e-62	Calmodulin-binding transcription activator 1 OS=Mus musculus OX=10090 GN=Camta1 PE=2 SV=1	PF03859//PF13606	CG-1 domain//Ankyrin repeat	--	--	GO:0005515//GO:0003677	protein binding//DNA binding	--	--	KOG0520	Uncharacterized conserved protein, contains IPT/TIG domain
Cluster-1989.3817	Camkk1	162.478	14.9094	3.4644	7.9015e-26	3.2101e-24	3651	871264780	XP_012943873.1	613	5.9e-60	PREDICTED: calcium/calmodulin-dependent protein kinase kinase 2-like [Aplysia californica]	--	--	--	--	--	K07359	CAMKK2	calcium/calmodulin-dependent protein kinase kinase 2	http://www.genome.jp/dbget-bin/www_bget?ko:K07359	Q8VBY2	490	1.5e-47	Calcium/calmodulin-dependent protein kinase kinase 1 OS=Mus musculus OX=10090 GN=Camkk1 PE=1 SV=1	PF00069//PF07714	Protein kinase domain//Protein tyrosine and serine/threonine kinase	GO:0006468	protein phosphorylation	GO:0004672//GO:0005524	protein kinase activity//ATP binding	--	--	KOG0585	Ca2+/calmodulin-dependent protein kinase kinase beta and related serine/threonine protein kinases
Cluster-1989.23652	CamkII	34.5321	1.3183	4.8476	9.1715e-06	6.4216e-05	2319	215492601	EEC02242.1	272	1.3e-20	Ca2\+/calmodulin-dependent protein kinase, putative, partial [Ixodes scapularis]	XM_029172688.1	XM_029172688	62	9.29966e-21	PREDICTED: Betta splendens calcium/calmodulin dependent protein kinase II alpha (camk2a), mRNA	K04515	CAMK2	calcium/calmodulin-dependent protein kinase (CaM kinase) II	http://www.genome.jp/dbget-bin/www_bget?ko:K04515	Q00168	265	1.2e-21	Calcium/calmodulin-dependent protein kinase type II alpha chain OS=Drosophila melanogaster OX=7227 GN=CaMKII PE=1 SV=1	PF01797	Transposase IS200 like	GO:0006313	transposition, DNA-mediated	GO:0003677//GO:0004803	DNA binding//transposase activity	--	--	KOG0033	Ca2+/calmodulin-dependent protein kinase, EF-Hand protein superfamily
