# Supplementary material for: Identification of the principal neuropeptide MIP and its action pathway in larval settlement of the echiuran worm Urechis unicinctus
Source: BMC Genomics. 2024 Apr 3;25:337. doi: 10.1186/s12864-024-10228-y (PMC11027379; doi:10.1186/s12864-024-10228-y)
Supplement: Supplementary file 11 — Supplementary Material 11 [file 12864_2024_10228_MOESM11_ESM.xlsx]

## Sheet: Sheet1
Table S7 Detailed information on down-regulated reported cilia-related genes in the larval transcriptomes
GeneID	Gene name	MIP2_readcount	Control_readcount	log2FoldChange	pval	padj	Gene Length	NR GI	NR ID	NR Score	NR Evalue	NR Description	NT GI	NT ID	NT Score	NT Evalue	NT Description	KO ID	KO Name	KO Description	Http Link	Swissprot ID	Swissprot Score	Swissprot Evalue	Swissprot Description	PFAM ID	PFAM description	Gene Ontology Biological Pathway	BP Description	Gene Ontology Molecular Function	MF Description	Gene Ontology Cellular Component	CC Description	KOG ID	KOG Description
Cluster-1989.3120	Tctex1d2	11.0583	36.8331	-1.7778	0.014252	0.048792	945	1229164510	XP_022095305.1	203	5.3e-13	tctex1 domain-containing protein 2-like [Acanthaster planci]	--	--	--	--	--	--	--	--	--	Q9CQ66	167	1.1e-10	Tctex1 domain-containing protein 2 OS=Mus musculus OX=10090 GN=Tctex1d2 PE=1 SV=1	--	--	--	--	--	--	--	--	--	--
Cluster-1989.15354	Cav1	2849.18	9694.64	-1.7676	1.17e-35	8.34e-34	600	443731802	ELU16774.1	461	4.1e-43	hypothetical protein CAPTEDRAFT_160335 [Capitella teleta]	--	--	--	--	--	K06278	CAV1	caveolin 1	http://www.genome.jp/dbget-bin/www_bget?ko:K06278	P51637	211	5.6e-16	Caveolin-3 OS=Mus musculus OX=10090 GN=Cav3 PE=1 SV=1	PF01146	Caveolin	GO:0070836	caveola assembly	--	--	--	--	--	--
Cluster-1989.14722	β-tubulin	13817.7	38249	-1.4691	3.323e-18	8.4233e-17	2692	1207963304	XP_021372085.1	1125	1.9e-119	tubulin beta chain-like [Mizuhopecten yessoensis]	XM_021516409.1	XM_021516409	419	0	PREDICTED: Mizuhopecten yessoensis tubulin beta chain-like (LOC110462456), mRNA	K07375	TUBB	tubulin beta	http://www.genome.jp/dbget-bin/www_bget?ko:K07375	P32882	1118	1.7e-120	Tubulin beta-2 chain OS=Gallus gallus OX=9031 PE=1 SV=1	--	--	--	--	--	--	--	--	KOG1375	Beta tubulin
Cluster-1989.14794	Cfap45	747.438	1893.65	-1.3439	4.74e-52	6.5e-50	2357	762164099	XP_011420354.1	1451	2.6e-157	PREDICTED: cilia- and flagella-associated protein 45 isoform X1 [Crassostrea gigas]	--	--	--	--	--	--	--	--	--	Q9UL16	925	3.6e-98	Cilia- and flagella-associated protein 45 OS=Homo sapiens OX=9606 GN=CFAP45 PE=2 SV=2	--	--	--	--	--	--	--	--	--	--
Cluster-1989.14653	α-tubulin	8636.95	21513.3	-1.3169	1.59e-22	5.35e-21	1162	55977475	P68365.1	1551	3.2e-169	RecName: Full=Tubulin alpha-1C chain; AltName: Full=Alpha-tubulin 3; AltName: Full=Alpha-tubulin III; AltName: Full=Tubulin alpha-3 chain; Contains: RecName: Full=Detyrosinated tubulin alpha-1C chain	U30467.1	U30467	618	0	Urechis caupo alpha-tubulin mRNA, complete cds	K07374	TUBA	tubulin alpha	http://www.genome.jp/dbget-bin/www_bget?ko:K07374	P68365	1551	4.5e-171	Tubulin alpha-1C chain OS=Cricetulus griseus OX=10029 GN=TUBA1C PE=2 SV=1	PF00091	Tubulin/FtsZ family, GTPase domain	--	--	GO:0003924	GTPase activity	--	--	KOG1376	Alpha tubulin
Cluster-1989.21118	Bbs12	78.8962	190.542	-1.2853	2.04e-05	0.00013604	2735	443731828	ELU16799.1	398	3.8e-35	hypothetical protein CAPTEDRAFT_205266 [Capitella teleta]	--	--	--	--	--	K19402	BBS12	Bardet-Biedl syndrome 12 protein	http://www.genome.jp/dbget-bin/www_bget?ko:K19402	Q5RC62	233	7.2e-18	Bardet-Biedl syndrome 12 protein homolog OS=Pongo abelii OX=9601 GN=BBS12 PE=2 SV=2	PF00118//PF00367	TCP-1/cpn60 chaperonin family//phosphotransferase system, EIIB	GO:0008643	carbohydrate transport	GO:0005524//GO:0008982	ATP binding//protein-N(PI)-phosphohistidine-sugar phosphotransferase activity	GO:0009357	protein-N(PI)-phosphohistidine-sugar phosphotransferase complex	--	--
Cluster-1989.18723	Ift43	57.3199	138.608	-1.2736	1.66e-07	1.48e-06	745	443700015	ELT99200.1	421	2.2e-38	hypothetical protein CAPTEDRAFT_18761 [Capitella teleta]	--	--	--	--	--	K19675	IFT43	intraflagellar transport protein 43	http://www.genome.jp/dbget-bin/www_bget?ko:K19675	B5XBI1	373	1.1e-34	Intraflagellar transport protein 43 homolog A OS=Salmo salar OX=8030 GN=ift43a PE=2 SV=1	PF15305	Intraflagellar transport protein 43	--	--	--	--	GO:0030991	intraciliary transport particle A	--	--
Cluster-1989.12014	Mns1	362.189	858.482	-1.2411	8.24e-25	3.16e-23	2673	443695214	ELT96162.1	1491	6.7e-162	hypothetical protein CAPTEDRAFT_225448 [Capitella teleta]	XM_004543066.5	XM_004543066	36	3.05e-06	PREDICTED: Maylandia zebra meiosis specific nuclear structural 1 (mns1), mRNA	--	--	--	--	A4IJ21	1069	8.1e-115	Meiosis-specific nuclear structural protein 1 OS=Xenopus tropicalis OX=8364 GN=mns1 PE=2 SV=1	PF08660	Oligosaccharide biosynthesis protein Alg14 like	GO:0006488	dolichol-linked oligosaccharide biosynthetic process	--	--	--	--	--	--
Cluster-1989.4620	Ttc25	68.4643	152.141	-1.1619	2.02e-07	1.78e-06	1948	585698933	XP_006822671.1	245	1.5e-17	PREDICTED: tetratricopeptide repeat protein 25-like isoform X2 [Saccoglossus kowalevskii]	--	--	--	--	--	--	--	--	--	Q32NU8	204	1.2e-14	Tetratricopeptide repeat protein 25 OS=Xenopus laevis OX=8355 GN=ttc25 PE=2 SV=1	PF13174//PF09726//PF13181	Tetratricopeptide repeat//Macoilin family//Tetratricopeptide repeat	GO:0023041	neuronal signal transduction	GO:0005515	protein binding	GO:0030867	rough endoplasmic reticulum membrane	--	--
Cluster-1989.21447	Anapc2	410.032	864.102	-1.0819	5.777e-10	6.9024e-09	2950	919103331	XP_013388017.1	1447	9.3e-157	anaphase-promoting complex subunit 2 [Lingula anatina]	--	--	--	--	--	K03349	APC2	anaphase-promoting complex subunit 2	http://www.genome.jp/dbget-bin/www_bget?ko:K03349	Q9UJX6	995	3.4e-106	Anaphase-promoting complex subunit 2 OS=Homo sapiens OX=9606 GN=ANAPC2 PE=1 SV=1	PF00888//PF04130	Cullin family//Gamma tubulin complex component C-terminal	GO:0006511	ubiquitin-dependent protein catabolic process	GO:0043015//GO:0031625	gamma-tubulin binding//ubiquitin protein ligase binding	GO:0045298	tubulin complex	KOG2165	Anaphase-promoting complex (APC), subunit 2
Cluster-1989.16248	Wdpcp	717.108	1504.87	-1.0721	4.09e-18	1.03e-16	3542	443703674	ELU01109.1	968	3.9e-101	hypothetical protein CAPTEDRAFT_167896 [Capitella teleta]	--	--	--	--	--	--	--	--	--	O95876	759	9.5e-79	WD repeat-containing and planar cell polarity effector protein fritz homolog OS=Homo sapiens OX=9606 GN=WDPCP PE=1 SV=2	--	--	--	--	--	--	--	--	--	--
Cluster-1989.10837	Ift22	172.278	353.811	-1.0499	2.54e-07	2.21e-06	1053	443707034	ELU02828.1	697	3.1e-70	hypothetical protein CAPTEDRAFT_227591 [Capitella teleta]	--	--	--	--	--	K07935	IFT22, RABL5	intraflagellar transport protein 22	http://www.genome.jp/dbget-bin/www_bget?ko:K07935	Q4R4K5	484	2.2e-47	Intraflagellar transport protein 22 homolog OS=Macaca fascicularis OX=9541 GN=IFT22 PE=2 SV=1	PF00009//PF00503//PF10662//PF01926//PF00025//PF00071	Elongation factor Tu GTP binding domain//G-protein alpha subunit//Ethanolamine utilisation - propanediol utilisation//50S ribosome-binding GTPase//ADP-ribosylation factor family//Ras family	GO:0006576//GO:0007186	cellular biogenic amine metabolic process//G protein-coupled receptor signaling pathway	GO:0005525//GO:0003924//GO:0019001//GO:0031683//GO:0005524	GTP binding//GTPase activity//guanyl nucleotide binding//G-protein beta/gamma-subunit complex binding//ATP binding	--	--	--	--
Cluster-1989.15980	Wdr60	273.594	546.509	-1.0032	1.07e-11	1.54e-10	3069	919067129	XP_013415105.1	1418	2.2e-153	WD repeat-containing protein 60 [Lingula anatina]	--	--	--	--	--	--	--	--	--	Q8C761	971	2.2e-103	WD repeat-containing protein 60 OS=Mus musculus OX=10090 GN=Wdr60 PE=1 SV=1	PF00400//PF01700	WD domain, G-beta repeat//Orbivirus VP3 (T2) protein	--	--	GO:0005198//GO:0005515	structural molecule activity//protein binding	--	--	--	--
Cluster-1989.13540	Ift74	259.932	518.417	-1.0011	1.4e-09	1.6e-08	2487	919051890	XP_013407954.1	1228	2e-131	intraflagellar transport protein 74 homolog [Lingula anatina]	KU175611.1	KU175611	71	9.91e-26	Saccoglossus kowalevskii mRNA sequence	K19679	IFT74	intraflagellar transport protein 74	http://www.genome.jp/dbget-bin/www_bget?ko:K19679	Q8BKE9	1013	2.4e-108	Intraflagellar transport protein 74 homolog OS=Mus musculus OX=10090 GN=Ift74 PE=1 SV=2	PF07352//PF04632//PF13851//PF04728//PF07926//PF06156//PF07544	Bacteriophage Mu Gam like protein//Fusaric acid resistance protein family//Growth-arrest specific micro-tubule binding//Lipoprotein leucine-zipper//TPR/MLP1/MLP2-like protein//Initiation control protein YabA//RNA polymerase II transcription mediator complex subunit 9	GO:0006606//GO:0055085//GO:0042262//GO:0006260//GO:0006357//GO:0048870	protein import into nucleus//transmembrane transport//DNA protection//DNA replication//regulation of transcription by RNA polymerase II//cell motility	GO:0022857//GO:0003712//GO:0003690	transmembrane transporter activity//transcription coregulator activity//double-stranded DNA binding	GO:0031514//GO:0019867//GO:0005886//GO:0005667//GO:0016592	motile cilium//outer membrane//plasma membrane//transcription regulator complex//mediator complex	--	--
