# Supplementary material for: Identification of the principal neuropeptide MIP and its action pathway in larval settlement of the echiuran worm Urechis unicinctus
Source: BMC Genomics. 2024 Apr 3;25:337. doi: 10.1186/s12864-024-10228-y (PMC11027379; doi:10.1186/s12864-024-10228-y)
Supplement: Supplementary file 12 — Supplementary Material 12 [file 12864_2024_10228_MOESM12_ESM.xlsx]

## Sheet: Sheet1
Table S8 Kyoto Encyclopedia of Genes and Genomes (KEGG) enrichment analysis of the down-regulated DEGs in the larval transcriptomes
Category	ID	Description	GeneRatio	BgRatio	pvalue	padj	Count	geneID
KEGG	ko03010	Ribosome	120|412	682|6613	4.67009e-24	1.12549e-21	120	Cluster-6784.0|Cluster-9692.0|Cluster-8399.0|Cluster-1989.14419|Cluster-1989.14397|Cluster-10619.0|Cluster-7376.0|Cluster-1989.14500|Cluster-1989.14502|Cluster-8494.0|Cluster-11746.0|Cluster-8265.0|Cluster-6839.0|Cluster-8602.0|Cluster-12016.0|Cluster-1989.15105|Cluster-1989.14303|Cluster-1989.14512|Cluster-1989.14740|Cluster-1989.14510|Cluster-1989.14747|Cluster-6510.0|Cluster-1989.14620|Cluster…
KEGG	ko05322	Systemic lupus erythematosus	10|412	43|6613	0.000674444	0.0786435	10	Cluster-1989.20532|Cluster-12366.0|Cluster-1989.10995|Cluster-1989.13947|Cluster-1989.20657|Cluster-11069.0|Cluster-6427.0|Cluster-9335.0|Cluster-9909.0|Cluster-1989.26047
KEGG	ko04540	Gap junction	16|412	102|6613	0.000978965	0.0786435	16	Cluster-1989.13936|Cluster-1989.14600|Cluster-1989.14653|Cluster-1989.24477|Cluster-1989.14657|Cluster-1989.14760|Cluster-1989.14965|Cluster-1989.14403|Cluster-1989.12491|Cluster-1989.14632|Cluster-1989.17621|Cluster-1989.15813|Cluster-1989.15812|Cluster-1989.12289|Cluster-1989.14722|Cluster-1989.14558
KEGG	ko04924	Renin secretion	18|412	134|6613	0.00235581	0.122351	18	Cluster-1989.18614|Cluster-1989.10557|Cluster-7893.0|Cluster-9284.0|Cluster-7382.0|Cluster-1989.13255|Cluster-1989.9447|Cluster-1989.7911|Cluster-1989.2797|Cluster-9593.0|Cluster-9611.0|Cluster-1989.21043|Cluster-1989.17621|Cluster-1989.10307|Cluster-1989.14056|Cluster-1989.12491|Cluster-1989.19875|Cluster-1989.14428
KEGG	ko03460	Fanconi anemia pathway	11|412	62|6613	0.0025384	0.122351	11	Cluster-1989.16088|Cluster-1989.21495|Cluster-1989.17099|Cluster-1989.16084|Cluster-6698.1|Cluster-1989.4345|Cluster-8183.0|Cluster-1989.8226|Cluster-1989.3625|Cluster-1989.8613|Cluster-1989.24986
KEGG	ko05130	Pathogenic Escherichia coli infection	14|412	100|6613	0.00498636	0.178889	14	Cluster-1989.13936|Cluster-1989.14693|Cluster-1989.14600|Cluster-1989.14653|Cluster-1989.14558|Cluster-1989.14760|Cluster-1989.14657|Cluster-1989.14403|Cluster-1989.14886|Cluster-1989.14632|Cluster-1989.15813|Cluster-1989.15812|Cluster-1989.14722|Cluster-1989.14965
KEGG	ko04270	Vascular smooth muscle contraction	21|412	181|6613	0.00519593	0.178889	21	Cluster-1989.5989|Cluster-1989.6794|Cluster-1989.19835|Cluster-1989.10557|Cluster-1989.19827|Cluster-1989.13255|Cluster-1989.19829|Cluster-1989.1372|Cluster-1989.9447|Cluster-1989.7911|Cluster-1989.2797|Cluster-9593.0|Cluster-1989.18614|Cluster-1989.8505|Cluster-1989.7327|Cluster-1989.17621|Cluster-1989.14056|Cluster-1989.24477|Cluster-1989.12491|Cluster-1989.19875|Cluster-1989.14428
KEGG	ko04612	Antigen processing and presentation	11|412	71|6613	0.00631223	0.190156	11	Cluster-8102.0|Cluster-7893.0|Cluster-7382.0|Cluster-12142.0|Cluster-1989.16312|Cluster-4824.0|Cluster-9611.0|Cluster-1989.21043|Cluster-10977.0|Cluster-12708.0|Cluster-8309.0
KEGG	ko05034	Alcoholism	17|412	141|6613	0.00809726	0.216827	17	Cluster-1989.5989|Cluster-1989.18614|Cluster-1989.10557|Cluster-1989.10995|Cluster-1989.13255|Cluster-1989.9447|Cluster-1989.20657|Cluster-9593.0|Cluster-11069.0|Cluster-1989.14056|Cluster-12366.0|Cluster-6427.0|Cluster-9335.0|Cluster-9909.0|Cluster-1989.20532|Cluster-1989.26047|Cluster-1989.14428
KEGG	ko04022	cGMP-PKG signaling pathway	21|412	201|6613	0.0145555	0.350787	21	Cluster-1989.6794|Cluster-1989.19835|Cluster-1989.10557|Cluster-9284.0|Cluster-1989.19827|Cluster-1989.13255|Cluster-1989.19829|Cluster-1989.9447|Cluster-1989.7911|Cluster-1989.2797|Cluster-9593.0|Cluster-1989.18614|Cluster-1989.8505|Cluster-1989.17621|Cluster-1989.14013|Cluster-1989.10307|Cluster-1989.14056|Cluster-1989.24477|Cluster-1989.12491|Cluster-1989.19875|Cluster-1989.14428
KEGG	ko05010	Alzheimer's disease	20|412	201|6613	0.0257959	0.494966	20	Cluster-1989.13879|Cluster-10354.0|Cluster-1989.9447|Cluster-1989.10557|Cluster-1989.13733|Cluster-1989.13255|Cluster-1989.11546|Cluster-12444.0|Cluster-1989.12756|Cluster-9593.0|Cluster-1989.18614|Cluster-1989.18444|Cluster-1989.14013|Cluster-1989.10307|Cluster-1989.14352|Cluster-1989.17083|Cluster-1989.198|Cluster-1989.14206|Cluster-1989.14056|Cluster-1989.14428
KEGG	ko04970	Salivary secretion	14|412	125|6613	0.0258174	0.494966	14	Cluster-1989.6794|Cluster-1989.10557|Cluster-9284.0|Cluster-1989.13255|Cluster-1989.9447|Cluster-9593.0|Cluster-1989.11768|Cluster-1989.18614|Cluster-1989.8505|Cluster-1989.17621|Cluster-1989.14056|Cluster-1989.24477|Cluster-1989.12491|Cluster-1989.14428
KEGG	ko04740	Olfactory transduction	10|412	79|6613	0.0285825	0.494966	10	Cluster-1989.14056|Cluster-1989.10557|Cluster-1989.13255|Cluster-1989.7259|Cluster-1989.9447|Cluster-9593.0|Cluster-1989.18614|Cluster-1989.24477|Cluster-1989.7260|Cluster-1989.14428
KEGG	ko00190	Oxidative phosphorylation	14|412	127|6613	0.0287532	0.494966	14	Cluster-1989.13879|Cluster-10354.0|Cluster-1989.14456|Cluster-1989.13733|Cluster-1989.11546|Cluster-12444.0|Cluster-1989.12756|Cluster-1989.14763|Cluster-1989.14812|Cluster-1989.18444|Cluster-1989.14352|Cluster-1989.198|Cluster-1989.14206|Cluster-1989.17083
KEGG	ko05012	Parkinson's disease	14|412	132|6613	0.0371552	0.495025	14	Cluster-1989.5989|Cluster-10354.0|Cluster-1989.13733|Cluster-1989.11546|Cluster-1989.13879|Cluster-12444.0|Cluster-1989.12756|Cluster-1989.14763|Cluster-1989.14812|Cluster-1989.18444|Cluster-1989.14352|Cluster-1989.198|Cluster-1989.14206|Cluster-1989.17083
KEGG	ko04145	Phagosome	20|412	210|6613	0.0371645	0.495025	20	Cluster-1989.16745|Cluster-1989.13936|Cluster-1989.14693|Cluster-1989.14600|Cluster-1989.14653|Cluster-1989.17116|Cluster-1989.14558|Cluster-1989.14760|Cluster-1989.14657|Cluster-1989.14403|Cluster-8309.0|Cluster-1989.7261|Cluster-1989.20878|Cluster-1989.14632|Cluster-1989.7307|Cluster-1989.15813|Cluster-1989.15812|Cluster-12142.0|Cluster-1989.14722|Cluster-1989.14965
KEGG	ko04921	Oxytocin signaling pathway	20|412	210|6613	0.0371645	0.495025	20	Cluster-1989.14056|Cluster-1989.19835|Cluster-1989.14693|Cluster-1989.10557|Cluster-1989.5195|Cluster-1989.13255|Cluster-1989.19829|Cluster-11841.0|Cluster-1989.7911|Cluster-1989.2797|Cluster-9593.0|Cluster-1989.18614|Cluster-1989.17621|Cluster-1989.19827|Cluster-1989.10307|Cluster-1989.9447|Cluster-1989.24477|Cluster-1989.12491|Cluster-1989.19875|Cluster-1989.14428
KEGG	ko04114	Oocyte meiosis	15|412	145|6613	0.0377004	0.495025	15	Cluster-1989.14056|Cluster-1989.21447|Cluster-1989.10557|Cluster-1989.3660|Cluster-1989.13255|Cluster-1989.9447|Cluster-9593.0|Cluster-1989.19990|Cluster-1989.18614|Cluster-1989.12305|Cluster-1989.15510|Cluster-1989.10307|Cluster-11618.0|Cluster-1989.24477|Cluster-1989.14428
KEGG	ko04915	Estrogen signaling pathway	14|412	133|6613	0.0390269	0.495025	14	Cluster-1989.14056|Cluster-1989.10557|Cluster-10977.0|Cluster-1989.13255|Cluster-1989.24477|Cluster-1989.9447|Cluster-9593.0|Cluster-1989.19189|Cluster-4824.0|Cluster-1989.18614|Cluster-1989.12302|Cluster-12708.0|Cluster-8102.0|Cluster-1989.14428
KEGG	ko04626	Plant-pathogen interaction	8|412	63|6613	0.0466818	0.545752	8	Cluster-1989.18614|Cluster-1989.10557|Cluster-1989.13255|Cluster-1989.9447|Cluster-9593.0|Cluster-1989.14056|Cluster-12708.0|Cluster-1989.14428
KEGG	ko05162	Measles	9|412	75|6613	0.0475552	0.545752	9	Cluster-1989.14389|Cluster-10977.0|Cluster-1989.15093|Cluster-1989.2952|Cluster-4824.0|Cluster-8102.0|Cluster-7480.0|Cluster-11043.0|Cluster-1989.19777
KEGG	ko04744	Phototransduction	7|412	53|6613	0.0518731	0.561351	7	Cluster-1989.14056|Cluster-1989.10557|Cluster-1989.13255|Cluster-1989.9447|Cluster-9593.0|Cluster-1989.18614|Cluster-1989.14428
KEGG	ko04261	Adrenergic signaling in cardiomyocytes	13|412	127|6613	0.0538996	0.561351	13	Cluster-1989.6794|Cluster-1989.10557|Cluster-9284.0|Cluster-1989.5195|Cluster-1989.13255|Cluster-1989.9447|Cluster-9593.0|Cluster-1989.18614|Cluster-1989.8505|Cluster-1989.10346|Cluster-1989.14056|Cluster-1989.24477|Cluster-1989.14428
KEGG	ko03440	Homologous recombination	5|412	32|6613	0.0559021	0.561351	5	Cluster-6698.1|Cluster-1989.17099|Cluster-1989.10890|Cluster-1989.4345|Cluster-1989.978
KEGG	ko04750	Inflammatory mediator regulation of TRP channels	11|412	110|6613	0.0812519	0.783268	11	Cluster-1989.14056|Cluster-1989.10557|Cluster-1989.13255|Cluster-1989.24477|Cluster-1989.9447|Cluster-9593.0|Cluster-1989.18614|Cluster-1989.21698|Cluster-1989.7327|Cluster-1989.12289|Cluster-1989.14428
KEGG	ko04210	Apoptosis	17|412	195|6613	0.0933656	0.809671	17	Cluster-1989.14693|Cluster-1989.14600|Cluster-1989.21538|Cluster-7893.0|Cluster-7382.0|Cluster-1989.14558|Cluster-1989.14760|Cluster-13258.0|Cluster-1989.14403|Cluster-1989.14653|Cluster-9611.0|Cluster-1989.21043|Cluster-1989.15813|Cluster-1989.15812|Cluster-12142.0|Cluster-8309.0|Cluster-1989.14965
KEGG	ko03040	Spliceosome	13|412	140|6613	0.0935684	0.809671	13	Cluster-1989.14865|Cluster-1989.18494|Cluster-1989.13223|Cluster-1989.14035|Cluster-1989.13947|Cluster-1989.16043|Cluster-4824.0|Cluster-1989.18519|Cluster-1989.13032|Cluster-8102.0|Cluster-1989.16582|Cluster-10977.0|Cluster-1989.12507
KEGG	ko04260	Cardiac muscle contraction	5|412	38|6613	0.0940697	0.809671	5	Cluster-1989.13879|Cluster-1989.5195|Cluster-1989.10346|Cluster-1989.12756|Cluster-1989.14206
KEGG	ko00860	Porphyrin and chlorophyll metabolism	5|412	41|6613	0.117082	0.972995	5	Cluster-1989.19239|Cluster-1989.19520|Cluster-1989.20149|Cluster-1989.9881|Cluster-1989.11559
KEGG	ko04020	Calcium signaling pathway	15|412	179|6613	0.136794	0.999601	15	Cluster-1989.5989|Cluster-1989.6794|Cluster-1989.10557|Cluster-9284.0|Cluster-1989.13255|Cluster-1989.24477|Cluster-1989.9447|Cluster-9593.0|Cluster-1989.18614|Cluster-1989.8505|Cluster-1989.14013|Cluster-1989.10307|Cluster-1989.14056|Cluster-1989.12289|Cluster-1989.14428
KEGG	ko03013	RNA transport	14|412	165|6613	0.137732	0.999601	14	Cluster-1989.4385|Cluster-1989.3677|Cluster-1989.15607|Cluster-1989.15355|Cluster-1989.9855|Cluster-1989.14381|Cluster-1989.16890|Cluster-10517.0|Cluster-1989.17603|Cluster-1989.15131|Cluster-1989.16582|Cluster-11322.0|Cluster-1989.4440|Cluster-1989.11912
KEGG	ko04925	Aldosterone synthesis and secretion	11|412	123|6613	0.13804	0.999601	11	Cluster-1989.14056|Cluster-1989.10557|Cluster-1989.13255|Cluster-1989.9447|Cluster-1989.7911|Cluster-1989.2797|Cluster-9593.0|Cluster-1989.18614|Cluster-1989.24477|Cluster-1989.19875|Cluster-1989.14428
KEGG	ko04080	Neuroactive ligand-receptor interaction	19|412	239|6613	0.14529	0.999601	19	Cluster-1989.5989|Cluster-1989.6794|Cluster-1989.21630|Cluster-1989.19189|Cluster-9284.0|Cluster-1989.7740|Cluster-1989.1372|Cluster-1989.12355|Cluster-12041.0|Cluster-12803.1|Cluster-1989.8081|Cluster-1989.8505|Cluster-1989.11224|Cluster-1989.12302|Cluster-1989.15933|Cluster-1989.2879|Cluster-1989.15931|Cluster-1989.12289|Cluster-1989.19861
KEGG	ko04024	cAMP signaling pathway	18|412	225|6613	0.147567	0.999601	18	Cluster-1989.5989|Cluster-1989.14056|Cluster-1989.19189|Cluster-1989.10557|Cluster-9284.0|Cluster-1989.13255|Cluster-1989.7259|Cluster-1989.9447|Cluster-1989.7911|Cluster-1989.2797|Cluster-9593.0|Cluster-1989.18614|Cluster-1989.8081|Cluster-1989.19875|Cluster-1989.12302|Cluster-1989.24477|Cluster-1989.7260|Cluster-1989.14428
KEGG	ko05133	Pertussis	8|412	84|6613	0.1495	0.999601	8	Cluster-1989.14056|Cluster-1989.10557|Cluster-1989.13255|Cluster-1989.9447|Cluster-9593.0|Cluster-1989.18614|Cluster-1989.19777|Cluster-1989.14428
KEGG	ko00120	Primary bile acid biosynthesis	3|412	22|6613	0.165926	0.999601	3	Cluster-11643.0|Cluster-1989.17607|Cluster-7040.0
KEGG	ko04742	Taste transduction	5|412	47|6613	0.170032	0.999601	5	Cluster-1989.19861|Cluster-1989.2879|Cluster-1989.19189|Cluster-1989.12302|Cluster-1989.15933
KEGG	ko04720	Long-term potentiation	8|412	89|6613	0.183465	0.999601	8	Cluster-1989.18614|Cluster-1989.10557|Cluster-1989.13255|Cluster-1989.9447|Cluster-9593.0|Cluster-1989.14056|Cluster-1989.10307|Cluster-1989.14428
KEGG	ko05031	Amphetamine addiction	8|412	90|6613	0.190631	0.999601	8	Cluster-1989.18614|Cluster-1989.10557|Cluster-1989.13255|Cluster-1989.9447|Cluster-9593.0|Cluster-1989.14056|Cluster-1989.10307|Cluster-1989.14428
KEGG	ko05214	Glioma	7|412	78|6613	0.205616	0.999601	7	Cluster-1989.14056|Cluster-1989.10557|Cluster-1989.13255|Cluster-1989.9447|Cluster-9593.0|Cluster-1989.18614|Cluster-1989.14428
KEGG	ko03070	Bacterial secretion system	1|412	3|6613	0.20806	0.999601	1	Cluster-1989.2313
KEGG	ko00785	Lipoic acid metabolism	1|412	3|6613	0.20806	0.999601	1	Cluster-1989.11038
KEGG	ko05033	Nicotine addiction	3|412	25|6613	0.209626	0.999601	3	Cluster-1989.2879|Cluster-1989.19861|Cluster-1989.15933
KEGG	ko05202	Transcriptional misregulation in cancer	8|412	93|6613	0.212807	0.999601	8	Cluster-12366.0|Cluster-1989.15893|Cluster-1989.14922|Cluster-8150.0|Cluster-1989.20657|Cluster-1989.629|Cluster-9335.0|Cluster-1989.21538
KEGG	ko05032	Morphine addiction	7|412	80|6613	0.222101	0.999601	7	Cluster-1989.19189|Cluster-1989.19861|Cluster-1989.12302|Cluster-1989.15933|Cluster-1989.2879|Cluster-1989.24477|Cluster-1989.11382
KEGG	ko04745	Phototransduction - fly	8|412	96|6613	0.235917	0.999601	8	Cluster-1989.14056|Cluster-1989.14693|Cluster-1989.10557|Cluster-1989.13255|Cluster-1989.9447|Cluster-9593.0|Cluster-1989.18614|Cluster-1989.14428
KEGG	ko04971	Gastric acid secretion	8|412	97|6613	0.243808	0.999601	8	Cluster-1989.14056|Cluster-1989.10557|Cluster-1989.13255|Cluster-1989.9447|Cluster-9593.0|Cluster-1989.18614|Cluster-1989.24477|Cluster-1989.14428
KEGG	ko04713	Circadian entrainment	10|412	127|6613	0.24868	0.999601	10	Cluster-1989.14056|Cluster-1989.10557|Cluster-1989.13255|Cluster-1989.9447|Cluster-9593.0|Cluster-1989.18614|Cluster-1989.17621|Cluster-1989.24477|Cluster-1989.12491|Cluster-1989.14428
KEGG	ko00073	Cutin, suberine and wax biosynthesis	1|412	4|6613	0.252933	0.999601	1	Cluster-1989.24994
KEGG	ko05016	Huntington's disease	15|412	206|6613	0.270902	0.999601	15	Cluster-1989.13879|Cluster-10354.0|Cluster-11563.0|Cluster-12444.0|Cluster-1989.13733|Cluster-1989.18444|Cluster-1989.11546|Cluster-9700.0|Cluster-1989.12756|Cluster-1989.12493|Cluster-1989.14352|Cluster-1989.16624|Cluster-1989.198|Cluster-1989.14206|Cluster-1989.17083
KEGG	ko03020	RNA polymerase	3|412	29|6613	0.271074	0.999601	3	Cluster-1989.21977|Cluster-1989.16624|Cluster-1989.12493
KEGG	ko03450	Non-homologous end-joining	2|412	16|6613	0.271534	0.999601	2	Cluster-1989.18313|Cluster-1989.978
KEGG	ko03008	Ribosome biogenesis in eukaryotes	7|412	87|6613	0.283003	0.999601	7	Cluster-1989.10207|Cluster-1989.4385|Cluster-1989.12120|Cluster-1989.16890|Cluster-1989.20907|Cluster-1989.17603|Cluster-1989.3571
KEGG	ko04973	Carbohydrate digestion and absorption	4|412	44|6613	0.287991	0.999601	4	Cluster-1989.15859|Cluster-1989.15858|Cluster-1989.6955|Cluster-5087.0
KEGG	ko00240	Pyrimidine metabolism	8|412	103|6613	0.292803	0.999601	8	Cluster-1989.21977|Cluster-11355.0|Cluster-1989.10973|Cluster-1989.14771|Cluster-1989.15547|Cluster-1989.21768|Cluster-1989.16624|Cluster-1989.12493
KEGG	ko04722	Neurotrophin signaling pathway	10|412	134|6613	0.299031	0.999601	10	Cluster-1989.14056|Cluster-1989.10557|Cluster-1989.3660|Cluster-1989.13255|Cluster-1989.9447|Cluster-9593.0|Cluster-1989.18614|Cluster-1989.19777|Cluster-11618.0|Cluster-1989.14428
KEGG	ko04623	Cytosolic DNA-sensing pathway	3|412	31|6613	0.302529	0.999601	3	Cluster-5795.1|Cluster-11043.0|Cluster-1989.12493
KEGG	ko04144	Endocytosis	13|412	185|6613	0.331587	0.999601	13	Cluster-1989.19499|Cluster-11563.0|Cluster-1989.13972|Cluster-9284.0|Cluster-1989.15357|Cluster-1989.8168|Cluster-1989.20506|Cluster-4824.0|Cluster-8102.0|Cluster-1989.23734|Cluster-1989.15354|Cluster-10977.0|Cluster-10649.0
KEGG	ko00626	Naphthalene degradation	1|412	6|6613	0.335205	0.999601	1	Cluster-1989.14499
KEGG	ko04916	Melanogenesis	8|412	108|6613	0.335284	0.999601	8	Cluster-1989.14056|Cluster-1989.10557|Cluster-1989.13255|Cluster-1989.9447|Cluster-9593.0|Cluster-1989.18614|Cluster-1989.24477|Cluster-1989.14428
KEGG	ko05134	Legionellosis	7|412	93|6613	0.33802	0.999601	7	Cluster-8102.0|Cluster-8983.0|Cluster-4824.0|Cluster-10517.0|Cluster-11322.0|Cluster-10977.0|Cluster-10649.0
KEGG	ko04922	Glucagon signaling pathway	9|412	124|6613	0.340243	0.999601	9	Cluster-1989.18614|Cluster-1989.10557|Cluster-1989.13255|Cluster-1989.9447|Cluster-9593.0|Cluster-1989.6955|Cluster-1989.14056|Cluster-1989.10307|Cluster-1989.14428
KEGG	ko04923	Regulation of lipolysis in adipocytes	5|412	63|6613	0.341172	0.999601	5	Cluster-9284.0|Cluster-1989.19875|Cluster-1989.24477|Cluster-1989.7911|Cluster-1989.2797
KEGG	ko05152	Tuberculosis	12|412	174|6613	0.36327	0.999601	12	Cluster-1989.14056|Cluster-1989.20878|Cluster-1989.10557|Cluster-1989.13255|Cluster-1989.9447|Cluster-9593.0|Cluster-1989.16312|Cluster-1989.18614|Cluster-1989.7261|Cluster-1989.10307|Cluster-1989.19777|Cluster-1989.14428
KEGG	ko00970	Aminoacyl-tRNA biosynthesis	4|412	50|6613	0.366237	0.999601	4	Cluster-1989.19239|Cluster-1989.23700|Cluster-11877.0|Cluster-1989.4321
KEGG	ko04113	Meiosis - yeast	4|412	50|6613	0.366237	0.999601	4	Cluster-1989.19990|Cluster-1989.19646|Cluster-1989.21447|Cluster-11149.0
KEGG	ko05416	Viral myocarditis	4|412	51|6613	0.379318	0.999601	4	Cluster-1989.15357|Cluster-1989.15354|Cluster-1989.14693|Cluster-1989.10346
KEGG	ko00230	Purine metabolism	17|412	258|6613	0.390233	0.999601	17	Cluster-1989.21977|Cluster-1989.19835|Cluster-1989.16624|Cluster-1989.20892|Cluster-1989.19829|Cluster-1989.19827|Cluster-1989.7911|Cluster-1989.2797|Cluster-1989.14771|Cluster-1989.15733|Cluster-1989.17621|Cluster-1989.16126|Cluster-1989.11382|Cluster-1989.24477|Cluster-1989.12491|Cluster-1989.19875|Cluster-1989.12493
KEGG	ko00330	Arginine and proline metabolism	6|412	83|6613	0.39141	0.999601	6	Cluster-12534.0|Cluster-1989.18135|Cluster-1989.14766|Cluster-1989.24892|Cluster-1989.17776|Cluster-1989.14123
KEGG	ko04110	Cell cycle	9|412	132|6613	0.405411	0.999601	9	Cluster-1989.21447|Cluster-1989.16088|Cluster-1989.21538|Cluster-1989.3660|Cluster-1989.19990|Cluster-1989.19646|Cluster-1989.18313|Cluster-1989.15510|Cluster-11618.0
KEGG	ko02024	Quorum sensing	1|412	8|6613	0.40843	0.999601	1	Cluster-1989.2313
KEGG	ko00625	Chloroalkane and chloroalkene degradation	1|412	8|6613	0.40843	0.999601	1	Cluster-1989.14499
KEGG	ko00750	Vitamin B6 metabolism	1|412	8|6613	0.40843	0.999601	1	Cluster-12799.0
KEGG	ko04111	Cell cycle - yeast	5|412	69|6613	0.409659	0.999601	5	Cluster-1989.15510|Cluster-1989.19990|Cluster-1989.19646|Cluster-1989.21447|Cluster-11149.0
KEGG	ko05144	Malaria	3|412	38|6613	0.412456	0.999601	3	Cluster-1989.17116|Cluster-1989.16745|Cluster-1989.25032
KEGG	ko04910	Insulin signaling pathway	10|412	149|6613	0.413328	0.999601	10	Cluster-1989.14056|Cluster-1989.10557|Cluster-1989.13255|Cluster-1989.9447|Cluster-9593.0|Cluster-1989.6955|Cluster-12280.0|Cluster-1989.18614|Cluster-1989.14820|Cluster-1989.14428
KEGG	ko00563	Glycosylphosphatidylinositol(GPI)-anchor biosynthesis	2|412	23|6613	0.417984	0.999601	2	Cluster-1989.6708|Cluster-1989.18125
KEGG	ko03060	Protein export	2|412	23|6613	0.417984	0.999601	2	Cluster-1989.14829|Cluster-1989.2313
KEGG	ko04727	GABAergic synapse	6|412	86|6613	0.422176	0.999601	6	Cluster-1989.19189|Cluster-1989.19861|Cluster-1989.12302|Cluster-1989.15933|Cluster-1989.2879|Cluster-1989.24477
KEGG	ko05340	Primary immunodeficiency	1|412	9|6613	0.441964	0.999601	1	Cluster-1989.16312
KEGG	ko05164	Influenza A	9|412	138|6613	0.454462	0.999601	9	Cluster-1989.14693|Cluster-1989.15093|Cluster-4824.0|Cluster-1989.2952|Cluster-8102.0|Cluster-1989.17603|Cluster-10977.0|Cluster-11043.0|Cluster-1989.19777
KEGG	ko00052	Galactose metabolism	3|412	41|6613	0.458095	0.999601	3	Cluster-1989.15859|Cluster-1989.15858|Cluster-1989.6955
KEGG	ko04912	GnRH signaling pathway	8|412	123|6613	0.465737	0.999601	8	Cluster-1989.14056|Cluster-1989.10557|Cluster-1989.13255|Cluster-1989.9447|Cluster-9593.0|Cluster-1989.18614|Cluster-1989.24477|Cluster-1989.14428
KEGG	ko03420	Nucleotide excision repair	3|412	42|6613	0.472977	0.999601	3	Cluster-1989.15510|Cluster-1989.22034|Cluster-1989.17781
KEGG	ko00533	Glycosaminoglycan biosynthesis - keratan sulfate	2|412	28|6613	0.513133	0.999601	2	Cluster-1989.10402|Cluster-1989.11750
KEGG	ko04213	Longevity regulating pathway - multiple species	4|412	62|6613	0.518716	0.999601	4	Cluster-8102.0|Cluster-1989.24477|Cluster-4824.0|Cluster-10977.0
KEGG	ko05323	Rheumatoid arthritis	4|412	63|6613	0.530711	0.999601	4	Cluster-12142.0|Cluster-1989.14922|Cluster-13258.0|Cluster-8309.0
KEGG	ko04066	HIF-1 signaling pathway	4|412	63|6613	0.530711	0.999601	4	Cluster-1989.15510|Cluster-1989.14820|Cluster-12280.0|Cluster-1989.5489
KEGG	ko04914	Progesterone-mediated oocyte maturation	4|412	63|6613	0.530711	0.999601	4	Cluster-1989.19990|Cluster-1989.24477|Cluster-1989.21447|Cluster-12708.0
KEGG	ko04932	Non-alcoholic fatty liver disease (NAFLD)	7|412	114|6613	0.532728	0.999601	7	Cluster-1989.13879|Cluster-1989.13733|Cluster-1989.11546|Cluster-1989.12756|Cluster-1989.18444|Cluster-1989.14206|Cluster-1989.14352
KEGG	ko04341	Hedgehog signaling pathway - fly	2|412	30|6613	0.548224	0.999601	2	Cluster-1989.15510|Cluster-1989.17148
KEGG	ko04015	Rap1 signaling pathway	11|412	185|6613	0.557135	0.999601	11	Cluster-1989.5989|Cluster-1989.14056|Cluster-1989.14693|Cluster-1989.10557|Cluster-1989.13255|Cluster-8355.0|Cluster-1989.9447|Cluster-9593.0|Cluster-1989.18614|Cluster-1989.24477|Cluster-1989.14428
KEGG	ko01220	Degradation of aromatic compounds	1|412	13|6613	0.558163	0.999601	1	Cluster-1989.14499
KEGG	ko04070	Phosphatidylinositol signaling system	7|412	119|6613	0.576244	0.999601	7	Cluster-1989.14056|Cluster-1989.10557|Cluster-1989.13255|Cluster-1989.9447|Cluster-9593.0|Cluster-1989.18614|Cluster-1989.14428
KEGG	ko00590	Arachidonic acid metabolism	4|412	67|6613	0.577142	0.999601	4	Cluster-1989.7327|Cluster-1989.18023|Cluster-1989.24327|Cluster-1989.21698
KEGG	ko00350	Tyrosine metabolism	2|412	32|6613	0.581502	0.999601	2	Cluster-9729.0|Cluster-1989.14499
KEGG	ko04728	Dopaminergic synapse	7|412	120|6613	0.584715	0.999601	7	Cluster-1989.14056|Cluster-1989.10557|Cluster-1989.13255|Cluster-1989.9447|Cluster-9593.0|Cluster-1989.18614|Cluster-1989.14428
KEGG	ko04961	Endocrine and other factor-regulated calcium reabsorption	2|412	33|6613	0.597452	0.999601	2	Cluster-11563.0|Cluster-1989.15931
KEGG	ko04122	Sulfur relay system	1|412	15|6613	0.606859	0.999601	1	Cluster-1989.8940
KEGG	ko04120	Ubiquitin mediated proteolysis	9|412	158|6613	0.609762	0.999601	9	Cluster-1989.23186|Cluster-1989.21447|Cluster-1989.19990|Cluster-6772.0|Cluster-1989.15510|Cluster-1989.20307|Cluster-1989.11912|Cluster-1989.5489|Cluster-1989.3625
KEGG	ko00512	Mucin type O-Glycan biosynthesis	2|412	34|6613	0.612941	0.999601	2	Cluster-1989.16302|Cluster-1989.5227
KEGG	ko04141	Protein processing in endoplasmic reticulum	10|412	176|6613	0.613768	0.999601	10	Cluster-8983.0|Cluster-8201.0|Cluster-4824.0|Cluster-1989.2952|Cluster-8102.0|Cluster-1989.16820|Cluster-6772.0|Cluster-10977.0|Cluster-1989.15510|Cluster-12708.0
KEGG	ko04115	p53 signaling pathway	3|412	54|6613	0.63406	0.999601	3	Cluster-1989.16088|Cluster-10415.0|Cluster-1989.21538
KEGG	ko04064	NF-kappa B signaling pathway	3|412	54|6613	0.63406	0.999601	3	Cluster-1989.11912|Cluster-1989.21538|Cluster-1989.19777
KEGG	ko03320	PPAR signaling pathway	5|412	91|6613	0.640295	0.999601	5	Cluster-4570.0|Cluster-5043.0|Cluster-11643.0|Cluster-10792.0|Cluster-1989.18150
KEGG	ko04320	Dorso-ventral axis formation	4|412	73|6613	0.64161	0.999601	4	Cluster-1989.14523|Cluster-1989.15044|Cluster-9770.2|Cluster-8150.0
KEGG	ko03022	Basal transcription factors	2|412	36|6613	0.642542	0.999601	2	Cluster-1989.22034|Cluster-1989.9676
KEGG	ko00627	Aminobenzoate degradation	1|412	17|6613	0.650195	0.999601	1	Cluster-1989.5090
KEGG	ko05150	Staphylococcus aureus infection	1|412	17|6613	0.650195	0.999601	1	Cluster-1989.25032
KEGG	ko05168	Herpes simplex infection	6|412	111|6613	0.657051	0.999601	6	Cluster-1989.12507|Cluster-1989.13223|Cluster-1989.15093|Cluster-1989.2952|Cluster-1989.17603|Cluster-1989.16624
KEGG	ko04918	Thyroid hormone synthesis	3|412	56|6613	0.657323	0.999601	3	Cluster-8201.0|Cluster-1989.24477|Cluster-1989.17102
KEGG	ko00100	Steroid biosynthesis	1|412	18|6613	0.67004	0.999601	1	Cluster-1989.14470
KEGG	ko05414	Dilated cardiomyopathy	4|412	78|6613	0.690163	0.999601	4	Cluster-1989.14693|Cluster-1989.24477|Cluster-1989.14862|Cluster-1989.5195
KEGG	ko00790	Folate biosynthesis	1|412	20|6613	0.706421	0.999601	1	Cluster-1989.5090
KEGG	ko05100	Bacterial invasion of epithelial cells	4|412	80|6613	0.708227	0.999601	4	Cluster-1989.15357|Cluster-1989.15354|Cluster-1989.14693|Cluster-11563.0
KEGG	ko04723	Retrograde endocannabinoid signaling	4|412	81|6613	0.716967	0.999601	4	Cluster-1989.2879|Cluster-1989.24477|Cluster-1989.19861|Cluster-1989.15933
KEGG	ko04620	Toll-like receptor signaling pathway	2|412	42|6613	0.720627	0.999601	2	Cluster-13258.0|Cluster-1989.19777
KEGG	ko04340	Hedgehog signaling pathway	2|412	42|6613	0.720627	0.999601	2	Cluster-1989.17148|Cluster-1989.17102
KEGG	ko05110	Vibrio cholerae infection	4|412	82|6613	0.725513	0.999601	4	Cluster-8201.0|Cluster-1989.14693|Cluster-1989.24477|Cluster-10649.0
KEGG	ko00980	Metabolism of xenobiotics by cytochrome P450	3|412	64|6613	0.739591	0.999601	3	Cluster-1989.15883|Cluster-1989.24327|Cluster-1989.14499
KEGG	ko05412	Arrhythmogenic right ventricular cardiomyopathy (ARVC)	2|412	44|6613	0.743259	0.999601	2	Cluster-1989.14693|Cluster-1989.5195
KEGG	ko04011	MAPK signaling pathway - yeast	2|412	44|6613	0.743259	0.999601	2	Cluster-11618.0|Cluster-1989.3660
KEGG	ko04142	Lysosome	11|412	217|6613	0.750923	0.999601	11	Cluster-11563.0|Cluster-7893.0|Cluster-7382.0|Cluster-13258.0|Cluster-1989.9961|Cluster-1989.21554|Cluster-9611.0|Cluster-1989.10581|Cluster-1989.21043|Cluster-12142.0|Cluster-8309.0
KEGG	ko04130	SNARE interactions in vesicular transport	1|412	23|6613	0.753622	0.999601	1	Cluster-1989.7307
KEGG	ko00360	Phenylalanine metabolism	1|412	23|6613	0.753622	0.999601	1	Cluster-1989.24658
KEGG	ko00450	Selenocompound metabolism	1|412	23|6613	0.753622	0.999601	1	Cluster-11355.0
KEGG	ko04730	Long-term depression	2|412	45|6613	0.753974	0.999601	2	Cluster-1989.12491|Cluster-1989.17621
KEGG	ko05204	Chemical carcinogenesis	3|412	66|6613	0.757523	0.999601	3	Cluster-1989.15883|Cluster-1989.24327|Cluster-1989.14499
KEGG	ko03015	mRNA surveillance pathway	3|412	66|6613	0.757523	0.999601	3	Cluster-1989.17603|Cluster-1989.15607|Cluster-1989.16582
KEGG	ko04360	Axon guidance	6|412	125|6613	0.759184	0.999601	6	Cluster-1989.17148|Cluster-1989.17371|Cluster-1989.10307|Cluster-1989.17436|Cluster-11327.0|Cluster-1989.15426
KEGG	ko00591	Linoleic acid metabolism	1|412	24|6613	0.767607	0.999601	1	Cluster-1989.7327
KEGG	ko04710	Circadian rhythm	1|412	24|6613	0.767607	0.999601	1	Cluster-1989.15510
KEGG	ko05205	Proteoglycans in cancer	10|412	202|6613	0.76842	0.999601	10	Cluster-1989.14693|Cluster-1989.17148|Cluster-1989.23849|Cluster-12280.0|Cluster-1989.20907|Cluster-1989.15357|Cluster-1989.15354|Cluster-1989.14820|Cluster-12142.0|Cluster-8309.0
KEGG	ko05014	Amyotrophic lateral sclerosis (ALS)	2|412	47|6613	0.774251	0.999601	2	Cluster-1989.10307|Cluster-1989.8420
KEGG	ko00010	Glycolysis / Gluconeogenesis	3|412	68|6613	0.774446	0.999601	3	Cluster-13429.0|Cluster-1989.6955|Cluster-1989.14499
KEGG	ko05145	Toxoplasmosis	4|412	89|6613	0.779987	0.999601	4	Cluster-8102.0|Cluster-4824.0|Cluster-10977.0|Cluster-1989.19777
KEGG	ko04212	Longevity regulating pathway - worm	4|412	89|6613	0.779987	0.999601	4	Cluster-1989.24994|Cluster-1989.13972|Cluster-1989.14527|Cluster-1989.5489
KEGG	ko00680	Methane metabolism	1|412	25|6613	0.780799	0.999601	1	Cluster-1989.14499
KEGG	ko00910	Nitrogen metabolism	1|412	25|6613	0.780799	0.999601	1	Cluster-1989.11571
KEGG	ko04614	Renin-angiotensin system	1|412	25|6613	0.780799	0.999601	1	Cluster-1989.21554
KEGG	ko04977	Vitamin digestion and absorption	2|412	48|6613	0.783831	0.999601	2	Cluster-10721.0|Cluster-1989.20259
KEGG	ko00982	Drug metabolism - cytochrome P450	3|412	70|6613	0.790388	0.999601	3	Cluster-1989.15883|Cluster-1989.24327|Cluster-1989.14499
KEGG	ko03050	Proteasome	3|412	70|6613	0.790388	0.999601	3	Cluster-6078.0|Cluster-9536.0|Cluster-9469.0
KEGG	ko01521	EGFR tyrosine kinase inhibitor resistance	2|412	49|6613	0.793053	0.999601	2	Cluster-1989.14820|Cluster-12280.0
KEGG	ko05140	Leishmaniasis	1|412	26|6613	0.793244	0.999601	1	Cluster-1989.19777
KEGG	ko00480	Glutathione metabolism	4|412	91|6613	0.793879	0.999601	4	Cluster-1989.17776|Cluster-1989.15883|Cluster-1989.24327|Cluster-1989.6583
KEGG	ko04391	Hippo signaling pathway - fly	6|412	131|6613	0.795445	0.999601	6	Cluster-1989.14693|Cluster-1989.3660|Cluster-1989.13898|Cluster-1989.14432|Cluster-11618.0|Cluster-1989.19090
KEGG	ko04014	Ras signaling pathway	8|412	170|6613	0.797092	0.999601	8	Cluster-1989.14056|Cluster-1989.10557|Cluster-1989.13255|Cluster-1989.9447|Cluster-9593.0|Cluster-1989.18614|Cluster-1989.7327|Cluster-1989.14428
KEGG	ko04530	Tight junction	4|412	96|6613	0.825533	0.999601	4	Cluster-12850.0|Cluster-1989.14432|Cluster-1989.14693|Cluster-1989.10346
KEGG	ko04152	AMPK signaling pathway	4|412	96|6613	0.825533	0.999601	4	Cluster-1989.6794|Cluster-1989.11415|Cluster-1989.6955|Cluster-11841.0
KEGG	ko05410	Hypertrophic cardiomyopathy (HCM)	3|412	76|6613	0.832672	0.999601	3	Cluster-1989.14693|Cluster-1989.14862|Cluster-1989.5195
KEGG	ko04380	Osteoclast differentiation	2|412	54|6613	0.834123	0.999601	2	Cluster-1989.10307|Cluster-13258.0
KEGG	ko05211	Renal cell carcinoma	2|412	54|6613	0.834123	0.999601	2	Cluster-1989.15510|Cluster-1989.5489
KEGG	ko00534	Glycosaminoglycan biosynthesis - heparan sulfate / heparin	1|412	30|6613	0.836355	0.999601	1	Cluster-1989.14942
KEGG	ko00510	N-Glycan biosynthesis	2|412	55|6613	0.841398	0.999601	2	Cluster-1989.6708|Cluster-1989.21532
KEGG	ko05206	MicroRNAs in cancer	7|412	160|6613	0.841631	0.999601	7	Cluster-1989.14523|Cluster-1989.21538|Cluster-1989.13223|Cluster-1989.23638|Cluster-9770.2|Cluster-1989.11912|Cluster-1989.3625
KEGG	ko04151	PI3K-Akt signaling pathway	10|412	219|6613	0.842587	0.999601	10	Cluster-1989.14820|Cluster-1989.3660|Cluster-1989.17116|Cluster-12280.0|Cluster-1989.6955|Cluster-1989.7282|Cluster-11618.0|Cluster-12708.0|Cluster-1989.16745|Cluster-1989.3625
KEGG	ko04975	Fat digestion and absorption	1|412	31|6613	0.84565	0.999601	1	Cluster-1989.14470
KEGG	ko04370	VEGF signaling pathway	1|412	31|6613	0.84565	0.999601	1	Cluster-1989.10307
KEGG	ko05169	Epstein-Barr virus infection	8|412	181|6613	0.84662	0.999601	8	Cluster-11618.0|Cluster-1989.3660|Cluster-4824.0|Cluster-1989.2952|Cluster-8102.0|Cluster-10977.0|Cluster-1989.16624|Cluster-1989.12493
KEGG	ko04150	mTOR signaling pathway	5|412	122|6613	0.853146	0.999601	5	Cluster-1989.14820|Cluster-1989.20289|Cluster-1989.13744|Cluster-12280.0|Cluster-1989.6477
KEGG	ko01524	Platinum drug resistance	3|412	80|6613	0.856608	0.999601	3	Cluster-1989.15883|Cluster-1989.21538|Cluster-1989.3625
KEGG	ko04512	ECM-receptor interaction	3|412	81|6613	0.862103	0.999601	3	Cluster-1989.17116|Cluster-1989.7282|Cluster-1989.16745
KEGG	ko00565	Ether lipid metabolism	1|412	33|6613	0.862687	0.999601	1	Cluster-1989.7327
KEGG	ko00592	alpha-Linolenic acid metabolism	1|412	33|6613	0.862687	0.999601	1	Cluster-1989.7327
KEGG	ko04611	Platelet activation	4|412	104|6613	0.867734	0.999601	4	Cluster-1989.14693|Cluster-1989.24477|Cluster-1989.12491|Cluster-1989.17621
KEGG	ko04978	Mineral absorption	1|412	34|6613	0.870488	0.999601	1	Cluster-1989.14526
KEGG	ko04650	Natural killer cell mediated cytotoxicity	1|412	34|6613	0.870488	0.999601	1	Cluster-1989.10307
KEGG	ko05217	Basal cell carcinoma	1|412	34|6613	0.870488	0.999601	1	Cluster-1989.17148
KEGG	ko04146	Peroxisome	6|412	147|6613	0.871606	0.999601	6	Cluster-1989.13903|Cluster-1989.24994|Cluster-1989.8718|Cluster-11643.0|Cluster-1989.11415|Cluster-7040.0
KEGG	ko00511	Other glycan degradation	1|412	35|6613	0.877847	0.999601	1	Cluster-1989.14195
KEGG	ko04662	B cell receptor signaling pathway	1|412	35|6613	0.877847	0.999601	1	Cluster-1989.10307
KEGG	ko00030	Pentose phosphate pathway	1|412	36|6613	0.884788	0.999601	1	Cluster-1989.22588
KEGG	ko00410	beta-Alanine metabolism	1|412	36|6613	0.884788	0.999601	1	Cluster-1989.11415
KEGG	ko04972	Pancreatic secretion	3|412	87|6613	0.891343	0.999601	3	Cluster-1989.14013|Cluster-1989.24477|Cluster-1989.14470
KEGG	ko02020	Two-component system	1|412	38|6613	0.897511	0.999601	1	Cluster-1989.5090
KEGG	ko05212	Pancreatic cancer	1|412	39|6613	0.903336	0.999601	1	Cluster-6698.1
KEGG	ko03018	RNA degradation	2|412	66|6613	0.904269	0.999601	2	Cluster-1989.15818|Cluster-1989.13634
KEGG	ko00500	Starch and sucrose metabolism	2|412	67|6613	0.908649	0.999601	2	Cluster-1989.6955|Cluster-5087.0
KEGG	ko00051	Fructose and mannose metabolism	1|412	40|6613	0.90883	0.999601	1	Cluster-1989.11624
KEGG	ko04622	RIG-I-like receptor signaling pathway	1|412	40|6613	0.90883	0.999601	1	Cluster-1989.15093
KEGG	ko04913	Ovarian steroidogenesis	1|412	40|6613	0.90883	0.999601	1	Cluster-1989.24477
KEGG	ko04962	Vasopressin-regulated water reabsorption	1|412	40|6613	0.90883	0.999601	1	Cluster-1989.24477
KEGG	ko05203	Viral carcinogenesis	6|412	160|6613	0.914602	0.999601	6	Cluster-1989.20532|Cluster-1989.3660|Cluster-1989.10995|Cluster-1989.13223|Cluster-9909.0|Cluster-11618.0
KEGG	ko04668	TNF signaling pathway	2|412	69|6613	0.916853	0.999601	2	Cluster-9677.0|Cluster-1989.14922
KEGG	ko01040	Biosynthesis of unsaturated fatty acids	1|412	42|6613	0.918902	0.999601	1	Cluster-1989.13903
KEGG	ko00040	Pentose and glucuronate interconversions	1|412	42|6613	0.918902	0.999601	1	Cluster-1989.17440
KEGG	ko05166	HTLV-I infection	6|412	162|6613	0.919965	0.999601	6	Cluster-1989.21447|Cluster-1989.16088|Cluster-1989.21538|Cluster-1989.19990|Cluster-1989.10307|Cluster-1989.24477
KEGG	ko04010	MAPK signaling pathway	5|412	143|6613	0.927473	0.999601	5	Cluster-8102.0|Cluster-1989.10307|Cluster-4824.0|Cluster-10977.0|Cluster-1989.5195
KEGG	ko00640	Propanoate metabolism	1|412	44|6613	0.927862	0.999601	1	Cluster-1989.11415
KEGG	ko04726	Serotonergic synapse	2|412	72|6613	0.927871	0.999601	2	Cluster-1989.21698|Cluster-1989.12289
KEGG	ko01522	Endocrine resistance	3|412	97|6613	0.927923	0.999601	3	Cluster-9770.2|Cluster-1989.24477|Cluster-1989.14523
KEGG	ko00561	Glycerolipid metabolism	1|412	45|6613	0.931964	0.999601	1	Cluster-1989.14470
KEGG	ko05131	Shigellosis	2|412	74|6613	0.934435	0.999601	2	Cluster-8355.0|Cluster-1989.14693
KEGG	ko04621	NOD-like receptor signaling pathway	1|412	46|6613	0.935834	0.999601	1	Cluster-12708.0
KEGG	ko04350	TGF-beta signaling pathway	1|412	48|6613	0.942926	0.999601	1	Cluster-1989.15510
KEGG	ko04214	Apoptosis - fly	2|412	77|6613	0.943229	0.999601	2	Cluster-1989.16088|Cluster-1989.21538
KEGG	ko04514	Cell adhesion molecules (CAMs)	1|412	49|6613	0.946172	0.999601	1	Cluster-1989.25032
KEGG	ko04392	Hippo signaling pathway -multiple species	1|412	49|6613	0.946172	0.999601	1	Cluster-1989.19090
KEGG	ko04976	Bile secretion	2|412	79|6613	0.948456	0.999601	2	Cluster-1989.23638|Cluster-1989.24477
KEGG	ko04013	MAPK signaling pathway - fly	3|412	105|6613	0.948641	0.999601	3	Cluster-8355.0|Cluster-8150.0|Cluster-6772.0
KEGG	ko05142	Chagas disease (American trypanosomiasis)	1|412	50|6613	0.949235	0.999601	1	Cluster-1989.19777
KEGG	ko04390	Hippo signaling pathway	4|412	130|6613	0.949997	0.999601	4	Cluster-1989.14693|Cluster-11618.0|Cluster-1989.3660|Cluster-1989.13898
KEGG	ko04660	T cell receptor signaling pathway	1|412	51|6613	0.952123	0.999601	1	Cluster-1989.10307
KEGG	ko00830	Retinol metabolism	1|412	51|6613	0.952123	0.999601	1	Cluster-1989.14499
KEGG	ko05215	Prostate cancer	1|412	51|6613	0.952123	0.999601	1	Cluster-12708.0
KEGG	ko00531	Glycosaminoglycan degradation	1|412	51|6613	0.952123	0.999601	1	Cluster-1989.10581
KEGG	ko05160	Hepatitis C	1|412	52|6613	0.954848	0.999601	1	Cluster-1989.2952
KEGG	ko04724	Glutamatergic synapse	2|412	82|6613	0.955445	0.999601	2	Cluster-1989.10307|Cluster-1989.24477
KEGG	ko05132	Salmonella infection	2|412	82|6613	0.955445	0.999601	2	Cluster-8355.0|Cluster-1989.14693
KEGG	ko04330	Notch signaling pathway	2|412	82|6613	0.955445	0.999601	2	Cluster-1989.14523|Cluster-9770.2
KEGG	ko04068	FoxO signaling pathway	2|412	84|6613	0.95959	0.999601	2	Cluster-1989.21538|Cluster-1989.6955
KEGG	ko00630	Glyoxylate and dicarboxylate metabolism	1|412	55|6613	0.962126	0.999601	1	Cluster-1989.8465
KEGG	ko04721	Synaptic vesicle cycle	1|412	58|6613	0.968233	0.999601	1	Cluster-11563.0
KEGG	ko04510	Focal adhesion	6|412	191|6613	0.970458	0.999601	6	Cluster-1989.14693|Cluster-1989.17116|Cluster-1989.7282|Cluster-1989.15357|Cluster-1989.15354|Cluster-1989.16745
KEGG	ko04920	Adipocytokine signaling pathway	1|412	60|6613	0.971748	0.999601	1	Cluster-1989.6955
KEGG	ko05231	Choline metabolism in cancer	2|412	92|6613	0.972764	0.999601	2	Cluster-1989.2766|Cluster-10335.0
KEGG	ko05230	Central carbon metabolism in cancer	1|412	61|6613	0.973357	0.999601	1	Cluster-1989.17694
KEGG	ko04211	Longevity regulating pathway	1|412	61|6613	0.973357	0.999601	1	Cluster-1989.24477
KEGG	ko00260	Glycine, serine and threonine metabolism	1|412	61|6613	0.973357	0.999601	1	Cluster-1989.14766
KEGG	ko04072	Phospholipase D signaling pathway	2|412	94|6613	0.975344	0.999601	2	Cluster-1989.24477|Cluster-10649.0
KEGG	ko04911	Insulin secretion	1|412	63|6613	0.976305	0.999601	1	Cluster-1989.24477
KEGG	ko00071	Fatty acid degradation	1|412	66|6613	0.980129	0.999601	1	Cluster-1989.14499
KEGG	ko04310	Wnt signaling pathway	2|412	101|6613	0.982641	0.999601	2	Cluster-1989.15510|Cluster-1989.10307
KEGG	ko04725	Cholinergic synapse	1|412	71|6613	0.985181	0.999601	1	Cluster-1989.24477
KEGG	ko00983	Drug metabolism - other enzymes	1|412	72|6613	0.986026	0.999601	1	Cluster-1989.10973
KEGG	ko02010	ABC transporters	1|412	73|6613	0.986823	0.999601	1	Cluster-1989.23638
KEGG	ko04670	Leukocyte transendothelial migration	1|412	75|6613	0.988282	0.999601	1	Cluster-1989.14693
KEGG	ko01212	Fatty acid metabolism	1|412	75|6613	0.988282	0.999601	1	Cluster-1989.13903
KEGG	ko04550	Signaling pathways regulating pluripotency of stem cells	1|412	81|6613	0.991762	0.999601	1	Cluster-1989.13172
KEGG	ko04062	Chemokine signaling pathway	1|412	81|6613	0.991762	0.999601	1	Cluster-1989.24477
KEGG	ko04919	Thyroid hormone signaling pathway	3|412	148|6613	0.992639	0.999601	3	Cluster-1989.14523|Cluster-1989.14693|Cluster-9770.2
KEGG	ko00532	Glycosaminoglycan biosynthesis - chondroitin sulfate / dermatan sulfate	1|412	85|6613	0.993488	0.999601	1	Cluster-1989.6904
KEGG	ko00564	Glycerophospholipid metabolism	1|412	85|6613	0.993488	0.999601	1	Cluster-1989.7327
KEGG	ko04931	Insulin resistance	1|412	86|6613	0.993859	0.999601	1	Cluster-1989.6955
KEGG	ko00513	Various types of N-glycan biosynthesis	1|412	89|6613	0.994852	0.999601	1	Cluster-1989.14195
KEGG	ko05161	Hepatitis B	1|412	89|6613	0.994852	0.999601	1	Cluster-1989.15093
KEGG	ko04520	Adherens junction	1|412	96|6613	0.996589	0.999601	1	Cluster-1989.14693
KEGG	ko04810	Regulation of actin cytoskeleton	2|412	140|6613	0.997683	0.999601	2	Cluster-8355.0|Cluster-1989.14693
KEGG	ko05200	Pathways in cancer	6|412	258|6613	0.997842	0.999601	6	Cluster-12708.0|Cluster-6698.1|Cluster-1989.5489|Cluster-1989.17148|Cluster-1989.15510|Cluster-1989.24477
KEGG	ko01200	Carbon metabolism	2|412	173|6613	0.999601	0.999601	2	Cluster-1989.8465|Cluster-1989.14499
