# Supplementary material for: Identification of the principal neuropeptide MIP and its action pathway in larval settlement of the echiuran worm Urechis unicinctus
Source: BMC Genomics. 2024 Apr 3;25:337. doi: 10.1186/s12864-024-10228-y (PMC11027379; doi:10.1186/s12864-024-10228-y)
Supplement: Supplementary file 13 — Supplementary Material 13 [file 12864_2024_10228_MOESM13_ESM.xlsx]

## Sheet: Sheet1
Table S9 Kyoto Encyclopedia of Genes and Genomes (KEGG) enrichment analysis of the up-regulated DEGs in the larval transcriptome
Category	ID	Description	GeneRatio	BgRatio	pvalue	padj	Count	geneID
KEGG	ko04974	Protein digestion and absorption	55|1038	101|6613	3.14522e-11	1.02849e-08	55	Cluster-1989.7442|Cluster-1989.18008|Cluster-1989.3900|Cluster-1989.6715|Cluster-1989.15839|Cluster-1989.6068|Cluster-1989.6463|Cluster-1989.18796|Cluster-1989.16777|Cluster-1989.5234|Cluster-1989.10481|Cluster-1989.6420|Cluster-1989.23270|Cluster-1989.10035|Cluster-1989.17634|Cluster-1989.15630|Cluster-1989.9868|Cluster-1989.21715|Cluster-1989.23269|Cluster-1989.17362|Cluster-1989.13361|Cluster-…
KEGG	ko04976	Bile secretion	35|1038	79|6613	4.81908e-06	0.00078792	35	Cluster-1989.21372|Cluster-1989.3863|Cluster-1989.6216|Cluster-1989.1203|Cluster-7449.0|Cluster-1989.3733|Cluster-1989.18197|Cluster-1989.5070|Cluster-7045.0|Cluster-1989.22826|Cluster-1989.11701|Cluster-1989.6452|Cluster-1989.11749|Cluster-1989.5812|Cluster-1989.21771|Cluster-1989.20315|Cluster-1989.2253|Cluster-1989.22954|Cluster-1989.23160|Cluster-1989.13099|Cluster-1989.9251|Cluster-1989.2951…
KEGG	ko04512	ECM-receptor interaction	33|1038	81|6613	3.44199e-05	0.00375177	33	Cluster-1989.22665|Cluster-1989.11456|Cluster-1989.14875|Cluster-1989.6068|Cluster-1989.21216|Cluster-1989.18796|Cluster-1989.16777|Cluster-1989.5234|Cluster-1989.15136|Cluster-1989.23270|Cluster-1989.18008|Cluster-1989.15630|Cluster-1989.9868|Cluster-1989.23269|Cluster-1989.22535|Cluster-1989.2199|Cluster-1989.16109|Cluster-1989.18635|Cluster-1989.19441|Cluster-1989.15948|Cluster-1989.10481|Clus…
KEGG	ko04510	Focal adhesion	58|1038	191|6613	7.63245e-05	0.00570372	58	Cluster-1989.22665|Cluster-1989.5851|Cluster-1989.14875|Cluster-1989.23036|Cluster-1989.5859|Cluster-1989.9681|Cluster-1989.9338|Cluster-1989.21216|Cluster-1989.20922|Cluster-1989.16777|Cluster-1989.5472|Cluster-1989.15136|Cluster-1989.4565|Cluster-1989.22274|Cluster-1989.23270|Cluster-1989.8451|Cluster-1989.18008|Cluster-1989.5099|Cluster-1989.15630|Cluster-1989.9868|Cluster-1989.2563|Cluster-19…
KEGG	ko04514	Cell adhesion molecules (CAMs)	23|1038	49|6613	0.000100628	0.00570372	23	Cluster-1989.22665|Cluster-1989.18418|Cluster-1989.16299|Cluster-1989.22481|Cluster-1989.16300|Cluster-1989.22317|Cluster-1989.23424|Cluster-1989.23257|Cluster-1989.21964|Cluster-1989.15085|Cluster-9510.1|Cluster-1989.19085|Cluster-1989.26346|Cluster-1989.19441|Cluster-2449.0|Cluster-3088.0|Cluster-1989.20139|Cluster-1989.17463|Cluster-1989.4126|Cluster-1989.4376|Cluster-1989.13193|Cluster-1989.1…
KEGG	ko04972	Pancreatic secretion	33|1038	87|6613	0.000104655	0.00570372	33	Cluster-1989.7442|Cluster-1989.3900|Cluster-1989.9681|Cluster-1989.6463|Cluster-1989.6420|Cluster-1989.1203|Cluster-1989.13183|Cluster-1989.21715|Cluster-1989.22826|Cluster-1989.10861|Cluster-1989.5317|Cluster-1989.13361|Cluster-1989.7217|Cluster-1989.9332|Cluster-1989.11749|Cluster-1989.16555|Cluster-1989.10560|Cluster-1989.14074|Cluster-1989.7218|Cluster-1989.3863|Cluster-1989.12238|Cluster-198…
KEGG	ko04977	Vitamin digestion and absorption	21|1038	48|6613	0.00041907	0.0195766	21	Cluster-1989.6247|Cluster-1989.2990|Cluster-1989.13721|Cluster-1989.5852|Cluster-1989.19172|Cluster-1989.14259|Cluster-1989.21744|Cluster-1989.3650|Cluster-1989.24626|Cluster-1989.17616|Cluster-8013.0|Cluster-1989.5880|Cluster-1989.13351|Cluster-6327.0|Cluster-1989.22755|Cluster-1989.4441|Cluster-1989.18930|Cluster-1989.6399|Cluster-1989.6278|Cluster-1989.13700|Cluster-1989.8575
KEGG	ko01522	Endocrine resistance	32|1038	97|6613	0.000965664	0.0394715	32	Cluster-1989.6319|Cluster-1989.16142|Cluster-1989.23036|Cluster-1989.5859|Cluster-1989.3863|Cluster-1989.5472|Cluster-1989.22278|Cluster-1989.19338|Cluster-1989.1203|Cluster-1989.7732|Cluster-1989.22826|Cluster-1989.8383|Cluster-1989.4939|Cluster-1989.118|Cluster-1989.26397|Cluster-1989.9023|Cluster-1989.12719|Cluster-2279.0|Cluster-1989.18760|Cluster-1989.21227|Cluster-1989.4116|Cluster-1989.107…
KEGG	ko00040	Pentose and glucuronate interconversions	18|1038	42|6613	0.00127111	0.0461836	18	Cluster-1989.26690|Cluster-1989.14914|Cluster-2776.0|Cluster-1989.12060|Cluster-1989.17740|Cluster-1989.16982|Cluster-1989.11157|Cluster-2527.0|Cluster-1989.25566|Cluster-1989.21412|Cluster-1989.5662|Cluster-1989.24294|Cluster-1989.19699|Cluster-1989.25187|Cluster-1989.3068|Cluster-6754.0|Cluster-1989.10348|Cluster-1989.8125
KEGG	ko00564	Glycerophospholipid metabolism	28|1038	85|6613	0.00197915	0.0636726	28	Cluster-1989.8027|Cluster-1989.22949|Cluster-1989.22580|Cluster-1989.2901|Cluster-1989.3991|Cluster-1989.14259|Cluster-1989.10861|Cluster-1989.5312|Cluster-1989.12238|Cluster-1989.7214|Cluster-1989.4441|Cluster-1989.9806|Cluster-1989.6597|Cluster-1989.19172|Cluster-1989.10070|Cluster-1989.19711|Cluster-1989.4063|Cluster-1989.2528|Cluster-1989.17871|Cluster-1989.7286|Cluster-1989.10028|Cluster-198…
KEGG	ko04320	Dorso-ventral axis formation	25|1038	73|6613	0.00219799	0.0636726	25	Cluster-1989.6319|Cluster-1989.4746|Cluster-1989.16142|Cluster-1989.4116|Cluster-1989.5472|Cluster-1989.22278|Cluster-1989.19338|Cluster-1989.7732|Cluster-1989.8383|Cluster-1989.8087|Cluster-1989.118|Cluster-1989.9023|Cluster-1989.12719|Cluster-1989.9021|Cluster-1989.18760|Cluster-1989.21227|Cluster-1989.10736|Cluster-1989.16134|Cluster-1989.11464|Cluster-1989.19320|Cluster-1989.16588|Cluster-198…
KEGG	ko00561	Glycerolipid metabolism	18|1038	45|6613	0.00233661	0.0636726	18	Cluster-1989.26690|Cluster-1989.8027|Cluster-1989.3991|Cluster-1989.6597|Cluster-1989.6860|Cluster-1989.17740|Cluster-1989.5317|Cluster-1989.19711|Cluster-1989.4063|Cluster-1989.8125|Cluster-1989.26117|Cluster-1989.5662|Cluster-1989.7214|Cluster-1989.23124|Cluster-1989.21412|Cluster-1989.4182|Cluster-1989.11454|Cluster-1989.10220
KEGG	ko05231	Choline metabolism in cancer	29|1038	92|6613	0.00283945	0.071423	29	Cluster-1989.6089|Cluster-7756.0|Cluster-1989.8027|Cluster-1989.5859|Cluster-1989.9681|Cluster-10004.1|Cluster-1989.5472|Cluster-1989.6287|Cluster-1989.3991|Cluster-1989.2563|Cluster-1989.17380|Cluster-1989.23992|Cluster-1989.4855|Cluster-1989.11721|Cluster-1989.20379|Cluster-1989.12203|Cluster-1989.6597|Cluster-1989.4673|Cluster-1989.10070|Cluster-1989.19711|Cluster-1989.24714|Cluster-799.0|Clus…
KEGG	ko04973	Carbohydrate digestion and absorption	17|1038	44|6613	0.00405441	0.0946995	17	Cluster-1989.7951|Cluster-1989.22515|Cluster-1989.22415|Cluster-1989.21020|Cluster-1989.17250|Cluster-1989.5859|Cluster-1989.15889|Cluster-1989.22518|Cluster-1989.16848|Cluster-1989.7147|Cluster-1989.11805|Cluster-1989.3733|Cluster-1989.3402|Cluster-1989.25829|Cluster-1989.22519|Cluster-1989.6638|Cluster-1989.7206
KEGG	ko00830	Retinol metabolism	18|1038	51|6613	0.00673258	0.14677	18	Cluster-6827.0|Cluster-2527.0|Cluster-1989.604|Cluster-1989.4145|Cluster-1989.11821|Cluster-10106.0|Cluster-1989.8307|Cluster-1989.20921|Cluster-1989.24329|Cluster-1989.6429|Cluster-1989.8896|Cluster-1989.25187|Cluster-1989.21509|Cluster-1989.10032|Cluster-1989.11647|Cluster-1989.13513|Cluster-1989.6418|Cluster-1989.16105
KEGG	ko04330	Notch signaling pathway	25|1038	82|6613	0.00751603	0.153609	25	Cluster-1989.6319|Cluster-1989.16142|Cluster-1989.19320|Cluster-1989.22278|Cluster-1989.19338|Cluster-1989.3560|Cluster-1989.7732|Cluster-1989.8383|Cluster-1989.118|Cluster-1989.9023|Cluster-1989.12719|Cluster-2279.0|Cluster-1989.18760|Cluster-1989.21227|Cluster-1989.4116|Cluster-1989.10736|Cluster-1989.16134|Cluster-1989.15126|Cluster-1989.16588|Cluster-1989.16589|Cluster-1989.21703|Cluster-1989…
KEGG	ko00071	Fatty acid degradation	21|1038	66|6613	0.00931624	0.179201	21	Cluster-1989.11454|Cluster-1989.6631|Cluster-1989.6625|Cluster-1989.22811|Cluster-1989.5142|Cluster-1989.17740|Cluster-1989.22442|Cluster-1989.20096|Cluster-1989.20921|Cluster-1989.21399|Cluster-1989.19073|Cluster-1989.21412|Cluster-1989.15782|Cluster-1989.21558|Cluster-11888.0|Cluster-1989.22614|Cluster-1989.11328|Cluster-1989.604|Cluster-1989.10032|Cluster-2513.1|Cluster-1989.19654
KEGG	ko05206	MicroRNAs in cancer	41|1038	160|6613	0.0100988	0.183092	41	Cluster-1989.21372|Cluster-1989.16142|Cluster-1989.15854|Cluster-1989.5476|Cluster-1989.6673|Cluster-1989.21216|Cluster-1989.5472|Cluster-1989.22278|Cluster-1989.19338|Cluster-1989.4565|Cluster-1989.7732|Cluster-1989.2996|Cluster-1989.8383|Cluster-1989.12961|Cluster-1989.3006|Cluster-1989.118|Cluster-1989.21227|Cluster-1989.16555|Cluster-1989.9023|Cluster-1989.12719|Cluster-1989.9021|Cluster-1989…
KEGG	ko00590	Arachidonic acid metabolism	21|1038	67|6613	0.0106384	0.183092	21	Cluster-1989.3540|Cluster-1989.12851|Cluster-1989.4441|Cluster-1989.19172|Cluster-1989.14259|Cluster-1989.10861|Cluster-1989.19379|Cluster-1989.4697|Cluster-8013.0|Cluster-1989.12238|Cluster-1989.5633|Cluster-1989.24701|Cluster-1989.21699|Cluster-1989.6274|Cluster-1989.18930|Cluster-1989.12458|Cluster-1989.11520|Cluster-1989.3268|Cluster-1989.15922|Cluster-1989.4705|Cluster-1989.23536
KEGG	ko04978	Mineral absorption	13|1038	34|6613	0.0120038	0.183979	13	Cluster-1989.4829|Cluster-1989.3733|Cluster-1989.903|Cluster-1989.25000|Cluster-1989.9251|Cluster-365.0|Cluster-1989.23633|Cluster-7111.0|Cluster-1989.16848|Cluster-1989.1812|Cluster-1989.7206|Cluster-12374.1|Cluster-1989.24530
KEGG	ko00010	Glycolysis / Gluconeogenesis	21|1038	68|6613	0.012107	0.183979	21	Cluster-1989.18588|Cluster-1989.15225|Cluster-1989.604|Cluster-1989.26690|Cluster-1989.17740|Cluster-1989.20921|Cluster-1989.10529|Cluster-1989.7147|Cluster-1989.11805|Cluster-1989.3038|Cluster-1989.17299|Cluster-1989.6230|Cluster-1989.13961|Cluster-1989.13960|Cluster-1989.21412|Cluster-1989.11137|Cluster-1989.10032|Cluster-1989.7180|Cluster-1989.11454|Cluster-1989.21876|Cluster-1989.25199
KEGG	ko04919	Thyroid hormone signaling pathway	38|1038	148|6613	0.0125832	0.183979	38	Cluster-1989.6319|Cluster-1989.16142|Cluster-1989.11761|Cluster-1989.5859|Cluster-1989.4116|Cluster-1989.21227|Cluster-1989.5472|Cluster-1989.22278|Cluster-1989.19338|Cluster-1989.7732|Cluster-1989.13183|Cluster-1989.22530|Cluster-1989.8383|Cluster-1989.11701|Cluster-1989.4939|Cluster-1989.118|Cluster-1989.5740|Cluster-1989.14580|Cluster-1989.9023|Cluster-1989.12719|Cluster-1989.9021|Cluster-1989…
KEGG	ko02010	ABC transporters	22|1038	73|6613	0.0129404	0.183979	22	Cluster-1989.21372|Cluster-1989.23932|Cluster-1989.19125|Cluster-1989.23460|Cluster-1989.19106|Cluster-1989.22695|Cluster-1989.21771|Cluster-7876.1|Cluster-1989.23160|Cluster-1989.2951|Cluster-1989.2950|Cluster-1989.5541|Cluster-1989.3596|Cluster-1989.2875|Cluster-1989.2834|Cluster-1989.19112|Cluster-1989.2915|Cluster-1989.2651|Cluster-1989.21744|Cluster-1989.21500|Cluster-1989.21502|Cluster-1286…
KEGG	ko00591	Linoleic acid metabolism	10|1038	24|6613	0.0169762	0.231301	10	Cluster-6827.0|Cluster-1989.19172|Cluster-1989.14259|Cluster-1989.10861|Cluster-8013.0|Cluster-1989.12238|Cluster-1989.23536|Cluster-1989.4441|Cluster-1989.18930|Cluster-1989.12458
KEGG	ko00053	Ascorbate and aldarate metabolism	8|1038	17|6613	0.0189517	0.24543	8	Cluster-2527.0|Cluster-1989.17740|Cluster-1989.20319|Cluster-1989.24294|Cluster-1989.25187|Cluster-1989.21412|Cluster-1989.14261|Cluster-1989.11454
KEGG	ko00052	Galactose metabolism	14|1038	41|6613	0.0195143	0.24543	14	Cluster-1989.3402|Cluster-1989.22515|Cluster-1989.22874|Cluster-1989.21020|Cluster-1989.22519|Cluster-1989.7147|Cluster-1989.5662|Cluster-1989.11805|Cluster-1989.18829|Cluster-1989.8125|Cluster-1989.11137|Cluster-1989.10529|Cluster-1989.23738|Cluster-1989.25199
KEGG	ko04964	Proximal tubule bicarbonate reclamation	10|1038	25|6613	0.0208158	0.250141	10	Cluster-137.0|Cluster-1989.9251|Cluster-1989.16848|Cluster-1989.25000|Cluster-1989.3038|Cluster-1989.11749|Cluster-1989.24530|Cluster-1989.15225|Cluster-1989.20377|Cluster-1989.7206
KEGG	ko00520	Amino sugar and nucleotide sugar metabolism	19|1038	64|6613	0.022398	0.250141	19	Cluster-1989.23323|Cluster-1989.15990|Cluster-1989.23089|Cluster-1989.7243|Cluster-1989.6698|Cluster-1989.6699|Cluster-1989.632|Cluster-1989.5985|Cluster-1989.17070|Cluster-1989.6095|Cluster-1989.7147|Cluster-1989.11805|Cluster-1989.24294|Cluster-1989.24119|Cluster-1989.11922|Cluster-1989.5062|Cluster-1989.17207|Cluster-1989.14615|Cluster-1989.23738
KEGG	ko00140	Steroid hormone biosynthesis	14|1038	42|6613	0.0227129	0.250141	14	Cluster-6827.0|Cluster-2527.0|Cluster-10572.0|Cluster-2435.0|Cluster-1989.3890|Cluster-1989.25187|Cluster-1989.22629|Cluster-1989.16230|Cluster-1989.2215|Cluster-1989.5249|Cluster-1989.21509|Cluster-11814.0|Cluster-1989.6418|Cluster-1989.24016
KEGG	ko05414	Dilated cardiomyopathy	22|1038	78|6613	0.0229487	0.250141	22	Cluster-1989.22665|Cluster-1989.9459|Cluster-1989.11456|Cluster-1989.15854|Cluster-1989.3863|Cluster-1989.19966|Cluster-1989.23274|Cluster-1989.1203|Cluster-1989.22530|Cluster-739.1|Cluster-1989.14580|Cluster-1989.19441|Cluster-1989.8232|Cluster-1989.12961|Cluster-1989.4126|Cluster-1989.1177|Cluster-1989.13079|Cluster-1989.15761|Cluster-1989.22826|Cluster-1989.13013|Cluster-1989.25829|Cluster-198…
KEGG	ko04142	Lysosome	50|1038	217|6613	0.0239678	0.252822	50	Cluster-1989.21315|Cluster-1989.24170|Cluster-1989.6442|Cluster-1989.12381|Cluster-1989.7677|Cluster-1989.6671|Cluster-1989.6444|Cluster-1989.2901|Cluster-1989.5366|Cluster-1989.24094|Cluster-1989.17154|Cluster-1989.15899|Cluster-1989.5608|Cluster-1989.15779|Cluster-1989.5701|Cluster-1989.5364|Cluster-1989.17207|Cluster-1989.23586|Cluster-1989.2915|Cluster-1989.22392|Cluster-1989.4854|Cluster-601…
KEGG	ko00625	Chloroalkane and chloroalkene degradation	5|1038	8|6613	0.0277728	0.283804	5	Cluster-1989.21412|Cluster-1989.604|Cluster-1989.10032|Cluster-1989.20921|Cluster-1989.17740
KEGG	ko04975	Fat digestion and absorption	11|1038	31|6613	0.0296533	0.291295	11	Cluster-1989.20895|Cluster-1989.8027|Cluster-1989.4182|Cluster-1989.12238|Cluster-1989.10861|Cluster-1989.5317|Cluster-1989.21500|Cluster-1989.21502|Cluster-1989.7214|Cluster-12868.1|Cluster-1989.10220
KEGG	ko05410	Hypertrophic cardiomyopathy (HCM)	21|1038	76|6613	0.0304549	0.291295	21	Cluster-1989.22665|Cluster-1989.9459|Cluster-1989.11456|Cluster-1989.12961|Cluster-1989.1177|Cluster-1989.13079|Cluster-1989.19868|Cluster-1989.15761|Cluster-1989.6705|Cluster-1989.8232|Cluster-739.1|Cluster-1989.22530|Cluster-1989.4126|Cluster-1989.15854|Cluster-1989.19966|Cluster-1989.23274|Cluster-1989.13013|Cluster-1989.25829|Cluster-1989.2240|Cluster-1989.14580|Cluster-1989.19441
KEGG	ko00051	Fructose and mannose metabolism	13|1038	40|6613	0.0318918	0.291295	13	Cluster-1989.15990|Cluster-1989.16982|Cluster-1989.10529|Cluster-1989.7147|Cluster-1989.26117|Cluster-1989.5662|Cluster-1989.11805|Cluster-1989.17299|Cluster-1989.3068|Cluster-1989.11137|Cluster-1989.10348|Cluster-1989.8125|Cluster-1989.6483
KEGG	ko04931	Insulin resistance	23|1038	86|6613	0.0320691	0.291295	23	Cluster-1989.5859|Cluster-1989.6673|Cluster-1989.7074|Cluster-1989.21558|Cluster-1989.21534|Cluster-1989.15085|Cluster-1989.11701|Cluster-1989.24789|Cluster-2513.1|Cluster-1989.22328|Cluster-1989.9338|Cluster-1989.15782|Cluster-1989.6452|Cluster-1989.24065|Cluster-1989.6317|Cluster-1989.15225|Cluster-1989.13193|Cluster-1989.11979|Cluster-1989.22442|Cluster-1989.14615|Cluster-1989.3038|Cluster-198…
KEGG	ko04911	Insulin secretion	18|1038	63|6613	0.0339321	0.295483	18	Cluster-1989.22328|Cluster-1989.13183|Cluster-1989.19279|Cluster-1989.22826|Cluster-1989.13845|Cluster-1989.3863|Cluster-1989.23652|Cluster-1989.10758|Cluster-1989.16848|Cluster-1989.11701|Cluster-1989.6452|Cluster-1989.13432|Cluster-1989.5466|Cluster-1989.7206|Cluster-1989.25829|Cluster-1989.1203|Cluster-6605.0|Cluster-1989.2392
KEGG	ko05146	Amoebiasis	16|1038	54|6613	0.0346599	0.295483	16	Cluster-1989.15630|Cluster-1989.16131|Cluster-1989.14875|Cluster-1989.23036|Cluster-1989.16676|Cluster-1989.22497|Cluster-1989.13183|Cluster-1989.22535|Cluster-1989.22826|Cluster-1989.16777|Cluster-1989.15136|Cluster-1989.4816|Cluster-1989.15401|Cluster-1989.22690|Cluster-1989.5859|Cluster-1989.19980
KEGG	ko04071	Sphingolipid signaling pathway	23|1038	87|6613	0.0352759	0.295483	23	Cluster-1989.5859|Cluster-1989.9681|Cluster-1989.6673|Cluster-1989.5472|Cluster-1989.13183|Cluster-1989.2563|Cluster-1989.11548|Cluster-1989.5269|Cluster-1989.16555|Cluster-1989.9338|Cluster-1989.6596|Cluster-1989.23808|Cluster-1989.16701|Cluster-1989.22301|Cluster-1989.2529|Cluster-1989.22342|Cluster-1989.22460|Cluster-1989.21957|Cluster-1989.5161|Cluster-1989.21761|Cluster-1989.16206|Cluster-19…
KEGG	ko00340	Histidine metabolism	9|1038	24|6613	0.0368507	0.295483	9	Cluster-1989.11454|Cluster-1989.17740|Cluster-1989.20338|Cluster-1989.23039|Cluster-1989.8384|Cluster-1989.3260|Cluster-1989.21645|Cluster-1989.16787|Cluster-1989.21412
KEGG	ko04151	PI3K-Akt signaling pathway	49|1038	219|6613	0.0370483	0.295483	49	Cluster-1989.5234|Cluster-1989.22665|Cluster-1989.14875|Cluster-1989.23036|Cluster-1989.5859|Cluster-1989.9681|Cluster-1989.21216|Cluster-1989.18796|Cluster-1989.23011|Cluster-1989.16777|Cluster-1989.5472|Cluster-1989.15136|Cluster-1989.22250|Cluster-1989.4565|Cluster-1989.23270|Cluster-1989.9990|Cluster-1989.18008|Cluster-1989.15630|Cluster-1989.9868|Cluster-1989.23269|Cluster-1989.22535|Cluster…
KEGG	ko00565	Ether lipid metabolism	11|1038	33|6613	0.0407459	0.309897	11	Cluster-1989.8027|Cluster-1989.19172|Cluster-1989.14259|Cluster-1989.10861|Cluster-1989.10028|Cluster-8013.0|Cluster-1989.12238|Cluster-1989.4779|Cluster-1989.4441|Cluster-1989.18930|Cluster-1989.7127
KEGG	ko04920	Adipocytokine signaling pathway	17|1038	60|6613	0.040751	0.309897	17	Cluster-1989.21558|Cluster-1989.25206|Cluster-1989.23808|Cluster-1989.6452|Cluster-1989.3817|Cluster-1989.20096|Cluster-1989.22442|Cluster-1989.11701|Cluster-1989.22811|Cluster-1989.15782|Cluster-1989.3038|Cluster-1989.2529|Cluster-1989.19654|Cluster-1989.15225|Cluster-1989.7074|Cluster-2513.1|Cluster-1989.12389
KEGG	ko00982	Drug metabolism - cytochrome P450	19|1038	70|6613	0.0433881	0.31547	19	Cluster-2527.0|Cluster-1989.10032|Cluster-1989.604|Cluster-1989.12851|Cluster-1989.22503|Cluster-1989.8911|Cluster-1989.5675|Cluster-1989.18352|Cluster-1989.20921|Cluster-1989.22153|Cluster-1989.21530|Cluster-1989.16787|Cluster-1989.26558|Cluster-1989.25187|Cluster-1989.4348|Cluster-1989.14738|Cluster-1989.3268|Cluster-1989.15922|Cluster-1989.4705
KEGG	ko04614	Renin-angiotensin system	9|1038	25|6613	0.0440055	0.31547	9	Cluster-1989.21966|Cluster-1989.22993|Cluster-1989.5004|Cluster-1989.8935|Cluster-1989.6705|Cluster-1989.22758|Cluster-1989.23249|Cluster-1989.10947|Cluster-1989.19868
KEGG	ko01212	Fatty acid metabolism	20|1038	75|6613	0.044378	0.31547	20	Cluster-1989.21558|Cluster-1989.7758|Cluster-1989.7247|Cluster-1989.6625|Cluster-1989.22811|Cluster-1989.5142|Cluster-1989.10777|Cluster-1989.22614|Cluster-1989.22442|Cluster-1989.20096|Cluster-1989.19073|Cluster-1989.15782|Cluster-1989.6631|Cluster-11888.0|Cluster-1989.11328|Cluster-10572.0|Cluster-1989.21399|Cluster-1989.19654|Cluster-2513.1|Cluster-1989.24016
KEGG	ko03320	PPAR signaling pathway	23|1038	91|6613	0.0505205	0.351494	23	Cluster-1989.6631|Cluster-1989.15239|Cluster-1989.11328|Cluster-1989.21558|Cluster-1989.21399|Cluster-1989.21534|Cluster-1989.6860|Cluster-11888.0|Cluster-2513.1|Cluster-1989.8037|Cluster-1989.7247|Cluster-1989.15782|Cluster-1989.24065|Cluster-1989.19073|Cluster-1989.3572|Cluster-1989.15225|Cluster-1989.24873|Cluster-1989.5142|Cluster-1989.22442|Cluster-1989.20096|Cluster-1989.3038|Cluster-1989.2…
KEGG	ko04930	Type II diabetes mellitus	9|1038	26|6613	0.0520327	0.354473	9	Cluster-1989.5859|Cluster-1989.6673|Cluster-1989.7147|Cluster-1989.11805|Cluster-1989.24789|Cluster-1989.13961|Cluster-1989.13960|Cluster-1989.5466|Cluster-1989.25829
KEGG	ko05412	Arrhythmogenic right ventricular cardiomyopathy (ARVC)	13|1038	44|6613	0.0542705	0.362173	13	Cluster-1989.22665|Cluster-1989.8232|Cluster-1989.11456|Cluster-1989.1177|Cluster-1989.17804|Cluster-1989.15761|Cluster-1989.22530|Cluster-1989.4126|Cluster-1989.25829|Cluster-1989.2240|Cluster-1989.14580|Cluster-1989.13588|Cluster-1989.19441
KEGG	ko04392	Hippo signaling pathway -multiple species	14|1038	49|6613	0.0568379	0.37172	14	Cluster-1989.2030|Cluster-1989.24078|Cluster-1989.2029|Cluster-1989.22304|Cluster-1989.19175|Cluster-1989.23731|Cluster-1989.9072|Cluster-1989.23446|Cluster-2507.2|Cluster-2507.1|Cluster-2507.0|Cluster-352.0|Cluster-1989.19091|Cluster-1989.18238
KEGG	ko04913	Ovarian steroidogenesis	12|1038	40|6613	0.0581832	0.373057	12	Cluster-2435.0|Cluster-1989.22826|Cluster-1989.3863|Cluster-1989.19379|Cluster-1989.2215|Cluster-1989.24789|Cluster-1989.21699|Cluster-1989.12458|Cluster-1989.21509|Cluster-1989.1203|Cluster-1989.6418|Cluster-1989.23536
KEGG	ko00980	Metabolism of xenobiotics by cytochrome P450	17|1038	64|6613	0.0618626	0.384265	17	Cluster-2527.0|Cluster-1989.10032|Cluster-1989.18197|Cluster-1989.12851|Cluster-1989.8911|Cluster-1989.604|Cluster-1989.14738|Cluster-1989.20921|Cluster-1989.22153|Cluster-1989.25187|Cluster-1989.4348|Cluster-1989.21509|Cluster-1989.3268|Cluster-1989.15922|Cluster-1989.4705|Cluster-1989.6418|Cluster-1989.2253
KEGG	ko00410	beta-Alanine metabolism	11|1038	36|6613	0.0622815	0.384265	11	Cluster-1989.11454|Cluster-1989.21399|Cluster-1989.13221|Cluster-1989.17740|Cluster-1989.6610|Cluster-1989.22292|Cluster-1989.3260|Cluster-1989.17591|Cluster-1989.11328|Cluster-1989.21412|Cluster-1989.21111
KEGG	ko04810	Regulation of actin cytoskeleton	32|1038	140|6613	0.0654789	0.394028	32	Cluster-1989.22665|Cluster-1989.5851|Cluster-1989.20145|Cluster-1989.23036|Cluster-1989.5859|Cluster-1989.9681|Cluster-1989.20922|Cluster-1989.23011|Cluster-1989.5472|Cluster-1989.22250|Cluster-1989.9990|Cluster-1989.21517|Cluster-1989.2563|Cluster-1989.22530|Cluster-1989.21825|Cluster-1989.3006|Cluster-1989.16555|Cluster-1989.4816|Cluster-1989.14580|Cluster-1989.18753|Cluster-1989.19441|Cluster-…
KEGG	ko00310	Lysine degradation	16|1038	60|6613	0.0670036	0.394028	16	Cluster-1989.11454|Cluster-1989.3977|Cluster-1989.22111|Cluster-7738.0|Cluster-1989.17740|Cluster-1989.5302|Cluster-1989.22856|Cluster-1989.25366|Cluster-1989.21399|Cluster-1989.21412|Cluster-1989.12923|Cluster-1989.5485|Cluster-1989.18827|Cluster-1989.6625|Cluster-1989.5937|Cluster-1989.4992
KEGG	ko04360	Axon guidance	29|1038	125|6613	0.0674789	0.394028	29	Cluster-1989.9400|Cluster-1989.20145|Cluster-1989.22665|Cluster-1989.23036|Cluster-1989.5859|Cluster-1989.9681|Cluster-1989.23652|Cluster-1989.23424|Cluster-808.0|Cluster-1989.22273|Cluster-1989.7074|Cluster-1989.2563|Cluster-1989.249|Cluster-1989.21825|Cluster-1737.0|Cluster-1989.16555|Cluster-1989.8675|Cluster-1989.22329|Cluster-1989.6072|Cluster-1989.6336|Cluster-3088.0|Cluster-1989.4126|Clust…
KEGG	ko04670	Leukocyte transendothelial migration	19|1038	75|6613	0.0695368	0.398921	19	Cluster-1989.22665|Cluster-1989.8232|Cluster-1989.4126|Cluster-1989.2563|Cluster-1989.23036|Cluster-1989.14580|Cluster-1989.5859|Cluster-1989.9681|Cluster-1989.10758|Cluster-1989.22530|Cluster-1989.5851|Cluster-1989.16555|Cluster-1989.4816|Cluster-1989.16206|Cluster-1989.7074|Cluster-1989.18180|Cluster-1989.13588|Cluster-1989.18753|Cluster-5968.0
KEGG	ko00600	Sphingolipid metabolism	12|1038	42|6613	0.0742095	0.418388	12	Cluster-1989.8027|Cluster-1989.6596|Cluster-1989.22460|Cluster-1989.11548|Cluster-1989.21957|Cluster-1989.5161|Cluster-1989.5269|Cluster-1989.21761|Cluster-1989.22301|Cluster-1989.23472|Cluster-1989.16030|Cluster-1989.22342
KEGG	ko00592	alpha-Linolenic acid metabolism	10|1038	33|6613	0.0761029	0.421791	10	Cluster-1989.6631|Cluster-1989.5142|Cluster-1989.19172|Cluster-1989.14259|Cluster-1989.10861|Cluster-8013.0|Cluster-1989.19073|Cluster-1989.12238|Cluster-1989.4441|Cluster-1989.18930
KEGG	ko00512	Mucin type O-Glycan biosynthesis	10|1038	34|6613	0.086502	0.471436	10	Cluster-1989.8250|Cluster-1989.15598|Cluster-1989.20983|Cluster-11522.0|Cluster-1989.22453|Cluster-1989.22583|Cluster-4076.0|Cluster-1989.22396|Cluster-1989.4933|Cluster-1989.6685
KEGG	ko00770	Pantothenate and CoA biosynthesis	7|1038	21|6613	0.0927126	0.492075	7	Cluster-1989.3731|Cluster-1989.13221|Cluster-1989.6610|Cluster-1989.23079|Cluster-1989.23504|Cluster-10234.0|Cluster-1989.4329
KEGG	ko05030	Cocaine addiction	9|1038	30|6613	0.0932987	0.492075	9	Cluster-1989.22328|Cluster-1989.16017|Cluster-12612.0|Cluster-1989.3863|Cluster-1989.16787|Cluster-1989.18668|Cluster-1989.26043|Cluster-1989.21690|Cluster-1989.12596
KEGG	ko00903	Limonene and pinene degradation	2|1038	2|6613	0.0997559	0.509748	2	Cluster-1989.21412|Cluster-1989.17740
KEGG	ko01220	Degradation of aromatic compounds	5|1038	13|6613	0.101326	0.509748	5	Cluster-1989.26690|Cluster-1989.10032|Cluster-1989.604|Cluster-1989.20921|Cluster-1989.20319
KEGG	ko04640	Hematopoietic cell lineage	5|1038	13|6613	0.101326	0.509748	5	Cluster-1989.10947|Cluster-1989.19441|Cluster-1989.22758|Cluster-1989.5965|Cluster-1989.14806
KEGG	ko04520	Adherens junction	22|1038	96|6613	0.10932	0.524464	22	Cluster-1989.17804|Cluster-1989.9681|Cluster-9744.0|Cluster-1989.8864|Cluster-1989.18180|Cluster-1989.2563|Cluster-1989.22530|Cluster-1989.15085|Cluster-1989.24789|Cluster-1989.4816|Cluster-1989.16555|Cluster-1989.14580|Cluster-1989.12203|Cluster-1989.12053|Cluster-1989.8232|Cluster-1989.9375|Cluster-1989.13588|Cluster-1989.13193|Cluster-1989.16986|Cluster-1989.10427|Cluster-1989.19981|Cluster-59…
KEGG	ko04550	Signaling pathways regulating pluripotency of stem cells	19|1038	81|6613	0.112877	0.524464	19	Cluster-1989.5988|Cluster-1989.22643|Cluster-1989.16432|Cluster-1989.5859|Cluster-1989.22829|Cluster-1989.20982|Cluster-1989.3006|Cluster-1989.23011|Cluster-1989.11887|Cluster-1989.5472|Cluster-1989.22250|Cluster-1989.16206|Cluster-1989.22299|Cluster-1989.23860|Cluster-1989.5609|Cluster-1989.15222|Cluster-1989.13588|Cluster-1989.9990|Cluster-1989.12053
KEGG	ko04062	Chemokine signaling pathway	19|1038	81|6613	0.112877	0.524464	19	Cluster-1989.3863|Cluster-1989.13183|Cluster-1989.18932|Cluster-1989.2563|Cluster-1989.12203|Cluster-1989.23036|Cluster-1989.5859|Cluster-1989.9681|Cluster-1989.5851|Cluster-1989.9637|Cluster-1989.22826|Cluster-1989.22712|Cluster-1989.5472|Cluster-1989.16555|Cluster-1989.8864|Cluster-1989.21738|Cluster-1989.1203|Cluster-1989.18753|Cluster-5968.0
KEGG	ko05222	Small cell lung cancer	18|1038	76|6613	0.113825	0.524464	18	Cluster-1989.15630|Cluster-1989.9338|Cluster-1989.14875|Cluster-1989.23808|Cluster-1989.23036|Cluster-1989.5859|Cluster-1989.19980|Cluster-1989.22497|Cluster-1989.4126|Cluster-1989.22535|Cluster-1989.23568|Cluster-1989.16777|Cluster-1989.2529|Cluster-1989.15136|Cluster-1989.22665|Cluster-1989.6923|Cluster-1989.19441|Cluster-1989.24971
KEGG	ko00100	Steroid biosynthesis	6|1038	18|6613	0.115371	0.524464	6	Cluster-1989.4182|Cluster-1989.14659|Cluster-1989.5317|Cluster-1989.6116|Cluster-1989.8752|Cluster-1989.20731
KEGG	ko05230	Central carbon metabolism in cancer	15|1038	61|6613	0.115478	0.524464	15	Cluster-1989.11701|Cluster-1989.9338|Cluster-1989.6452|Cluster-1989.11805|Cluster-1989.5859|Cluster-1989.10529|Cluster-1989.7147|Cluster-1989.23011|Cluster-1989.21348|Cluster-1989.5472|Cluster-1989.22250|Cluster-1989.13961|Cluster-1989.13960|Cluster-1989.11137|Cluster-1989.9990
KEGG	ko04211	Longevity regulating pathway	15|1038	61|6613	0.115478	0.524464	15	Cluster-1989.22328|Cluster-1989.5859|Cluster-1989.24873|Cluster-1989.12389|Cluster-1989.22826|Cluster-1989.3817|Cluster-1989.3863|Cluster-1989.21670|Cluster-1989.1203|Cluster-1989.24789|Cluster-1989.11879|Cluster-1989.5619|Cluster-1989.11393|Cluster-1989.18555|Cluster-1989.5432
KEGG	ko00983	Drug metabolism - other enzymes	17|1038	72|6613	0.123852	0.538453	17	Cluster-2527.0|Cluster-1989.23655|Cluster-1989.17383|Cluster-1989.13221|Cluster-1989.22935|Cluster-1989.6266|Cluster-1989.22783|Cluster-1989.4579|Cluster-9683.0|Cluster-1989.6610|Cluster-1989.20912|Cluster-1989.7081|Cluster-1989.3356|Cluster-1989.25187|Cluster-1989.20304|Cluster-1989.22407|Cluster-1989.23303
KEGG	ko00500	Starch and sucrose metabolism	16|1038	67|6613	0.124812	0.538453	16	Cluster-2527.0|Cluster-1989.22874|Cluster-1989.22415|Cluster-1989.7951|Cluster-1989.17250|Cluster-1989.15981|Cluster-1989.15889|Cluster-1989.22518|Cluster-1989.22519|Cluster-1989.7147|Cluster-1989.11805|Cluster-1989.18829|Cluster-1989.25187|Cluster-1989.3402|Cluster-1989.16347|Cluster-1989.6638
KEGG	ko00626	Naphthalene degradation	3|1038	6|6613	0.124903	0.538453	3	Cluster-1989.604|Cluster-1989.10032|Cluster-1989.20921
KEGG	ko05210	Colorectal cancer	13|1038	52|6613	0.126023	0.538453	13	Cluster-1989.9637|Cluster-1989.2563|Cluster-1989.17804|Cluster-1989.12053|Cluster-1989.5859|Cluster-1989.9681|Cluster-1989.3006|Cluster-1989.5472|Cluster-1989.16555|Cluster-5968.0|Cluster-1989.5619|Cluster-1989.13588|Cluster-1989.5432
KEGG	ko04711	Circadian rhythm - fly	4|1038	10|6613	0.126792	0.538453	4	Cluster-1989.3480|Cluster-5511.0|Cluster-1989.6232|Cluster-1989.12521
KEGG	ko05200	Pathways in cancer	51|1038	258|6613	0.142357	0.596805	51	Cluster-1989.22643|Cluster-1989.14875|Cluster-1989.19318|Cluster-1989.22665|Cluster-1989.17804|Cluster-1989.5859|Cluster-1989.9681|Cluster-1989.16167|Cluster-1989.23568|Cluster-1989.23011|Cluster-1989.16777|Cluster-1989.5472|Cluster-1989.15136|Cluster-1989.22250|Cluster-1989.1203|Cluster-1989.9990|Cluster-1989.5432|Cluster-1989.15630|Cluster-1989.13183|Cluster-1989.21738|Cluster-1989.2563|Cluster…
KEGG	ko00524	Neomycin, kanamycin and gentamicin biosynthesis	2|1038	3|6613	0.150908	0.624644	2	Cluster-1989.7147|Cluster-1989.11805
KEGG	ko04152	AMPK signaling pathway	21|1038	96|6613	0.153598	0.627831	21	Cluster-2908.0|Cluster-1989.22328|Cluster-1989.5859|Cluster-1989.7247|Cluster-1989.24873|Cluster-1989.12389|Cluster-1989.24789|Cluster-1989.9332|Cluster-1989.3817|Cluster-1989.15782|Cluster-1989.22442|Cluster-2513.1|Cluster-1989.21558|Cluster-1989.3038|Cluster-1989.17299|Cluster-1989.22811|Cluster-1989.11137|Cluster-1989.15225|Cluster-1989.10529|Cluster-1989.11393|Cluster-1989.19654
KEGG	ko00680	Methane metabolism	7|1038	25|6613	0.160818	0.649229	7	Cluster-1989.18199|Cluster-1989.10529|Cluster-1989.26117|Cluster-1989.17299|Cluster-1989.13591|Cluster-1989.11137|Cluster-1989.21876
KEGG	ko04917	Prolactin signaling pathway	10|1038	40|6613	0.165658	0.652652	10	Cluster-1989.21738|Cluster-2435.0|Cluster-1989.6563|Cluster-1989.5859|Cluster-1989.16206|Cluster-1989.22712|Cluster-1989.5472|Cluster-1989.2215|Cluster-1989.2822|Cluster-1989.4565
KEGG	ko04962	Vasopressin-regulated water reabsorption	10|1038	40|6613	0.165658	0.652652	10	Cluster-1989.22328|Cluster-1989.22954|Cluster-1989.20965|Cluster-1989.13099|Cluster-1989.20814|Cluster-1989.23234|Cluster-1989.13668|Cluster-1989.20315|Cluster-1989.1203|Cluster-7449.0
KEGG	ko05204	Chemical carcinogenesis	15|1038	66|6613	0.170587	0.65762	15	Cluster-6827.0|Cluster-2527.0|Cluster-1989.18197|Cluster-1989.12851|Cluster-1989.8911|Cluster-1989.14738|Cluster-1989.22153|Cluster-1989.25187|Cluster-1989.4348|Cluster-1989.21509|Cluster-1989.3268|Cluster-1989.15922|Cluster-1989.4705|Cluster-1989.6418|Cluster-1989.2253
KEGG	ko04015	Rap1 signaling pathway	37|1038	185|6613	0.170941	0.65762	37	Cluster-1989.8864|Cluster-1989.22665|Cluster-1989.10498|Cluster-1989.5859|Cluster-1989.9681|Cluster-1989.25536|Cluster-1989.23011|Cluster-1989.5472|Cluster-1989.22250|Cluster-1989.18180|Cluster-1989.1203|Cluster-1989.9990|Cluster-1989.21690|Cluster-1989.13183|Cluster-1989.2563|Cluster-1989.22826|Cluster-1989.2605|Cluster-1989.24789|Cluster-1989.16555|Cluster-1989.14580|Cluster-1989.23877|Cluster-…
KEGG	ko00531	Glycosaminoglycan degradation	12|1038	51|6613	0.177993	0.668592	12	Cluster-1989.6648|Cluster-1989.22468|Cluster-1989.6095|Cluster-1989.17207|Cluster-6016.0|Cluster-1989.13767|Cluster-1989.20318|Cluster-1989.20317|Cluster-1989.19399|Cluster-1989.5364|Cluster-1989.6681|Cluster-1989.5701
KEGG	ko04726	Serotonergic synapse	16|1038	72|6613	0.179673	0.668592	16	Cluster-1989.13183|Cluster-1989.3863|Cluster-1989.7000|Cluster-1989.18932|Cluster-1989.19379|Cluster-1989.5249|Cluster-1989.9637|Cluster-1989.1922|Cluster-1989.5472|Cluster-1989.21699|Cluster-1989.19535|Cluster-1989.12458|Cluster-1989.16787|Cluster-1989.25829|Cluster-1989.16017|Cluster-1989.23536
KEGG	ko04370	VEGF signaling pathway	8|1038	31|6613	0.182203	0.668592	8	Cluster-1989.5851|Cluster-1989.2563|Cluster-1989.23036|Cluster-1989.5859|Cluster-1989.9681|Cluster-1989.6086|Cluster-1989.5472|Cluster-1989.16206
KEGG	ko00930	Caprolactam degradation	4|1038	12|6613	0.184016	0.668592	4	Cluster-1989.26690|Cluster-1989.6625|Cluster-1989.21399|Cluster-1989.20319
KEGG	ko00521	Streptomycin biosynthesis	4|1038	12|6613	0.184016	0.668592	4	Cluster-1989.7147|Cluster-1989.20734|Cluster-1989.11805|Cluster-1989.8152
KEGG	ko04072	Phospholipase D signaling pathway	20|1038	94|6613	0.187344	0.673202	20	Cluster-1989.3863|Cluster-1989.3991|Cluster-1989.8027|Cluster-1989.26043|Cluster-1989.6597|Cluster-1989.7214|Cluster-1989.22826|Cluster-12612.0|Cluster-1989.5859|Cluster-1989.19711|Cluster-1989.10758|Cluster-1989.10972|Cluster-1989.16555|Cluster-1989.5472|Cluster-1989.24789|Cluster-1989.13183|Cluster-1989.7074|Cluster-1989.23124|Cluster-1989.1203|Cluster-5968.0
KEGG	ko05221	Acute myeloid leukemia	6|1038	22|6613	0.199716	0.709858	6	Cluster-1989.21738|Cluster-1989.17804|Cluster-1989.5859|Cluster-1989.9637|Cluster-1989.22712|Cluster-1989.5472
KEGG	ko04530	Tight junction	20|1038	96|6613	0.209518	0.736691	20	Cluster-3213.0|Cluster-1989.8232|Cluster-9197.0|Cluster-1989.22799|Cluster-1989.22530|Cluster-1989.13776|Cluster-1989.14580|Cluster-1989.16986|Cluster-1989.6673|Cluster-1989.12988|Cluster-1989.13588|Cluster-1989.14310|Cluster-1989.9375|Cluster-1989.16555|Cluster-1989.8864|Cluster-1989.23933|Cluster-1989.9338|Cluster-1989.18180|Cluster-1989.13470|Cluster-5968.0
KEGG	ko04260	Cardiac muscle contraction	9|1038	38|6613	0.21829	0.759372	9	Cluster-1989.15854|Cluster-1989.12961|Cluster-1989.1177|Cluster-1989.23933|Cluster-1989.16848|Cluster-1989.25829|Cluster-1989.2240|Cluster-3213.0|Cluster-1989.7206
KEGG	ko00360	Phenylalanine metabolism	6|1038	23|6613	0.223659	0.769859	6	Cluster-1989.12425|Cluster-1989.25111|Cluster-1989.16787|Cluster-1989.17320|Cluster-1989.6372|Cluster-1989.17349
KEGG	ko04014	Ras signaling pathway	33|1038	170|6613	0.229929	0.783197	33	Cluster-1989.4746|Cluster-1989.20741|Cluster-1989.5859|Cluster-1989.9681|Cluster-1989.10498|Cluster-1989.25536|Cluster-1989.23011|Cluster-1989.4885|Cluster-1989.5472|Cluster-1989.22250|Cluster-1989.3585|Cluster-1989.18180|Cluster-1989.9990|Cluster-1989.7074|Cluster-1989.2563|Cluster-1989.10861|Cluster-1989.24789|Cluster-1989.16555|Cluster-1989.6165|Cluster-1989.21690|Cluster-1989.12046|Cluster-19…
KEGG	ko04725	Cholinergic synapse	15|1038	71|6613	0.236706	0.797968	15	Cluster-1989.22328|Cluster-1989.13183|Cluster-1989.3863|Cluster-1989.17380|Cluster-1989.22826|Cluster-1989.22949|Cluster-1989.5859|Cluster-1989.18932|Cluster-1989.23652|Cluster-1989.22580|Cluster-1989.5472|Cluster-1989.25829|Cluster-1989.9806|Cluster-1989.1203|Cluster-6605.0
KEGG	ko04010	MAPK signaling pathway	28|1038	143|6613	0.239561	0.799352	28	Cluster-1989.25263|Cluster-1989.9681|Cluster-1989.24072|Cluster-1989.6086|Cluster-1989.23011|Cluster-1989.5472|Cluster-1989.22250|Cluster-1989.22274|Cluster-1989.9990|Cluster-1989.2563|Cluster-1989.3959|Cluster-1989.17309|Cluster-9197.0|Cluster-1989.23808|Cluster-1989.7416|Cluster-1989.4165|Cluster-1989.2529|Cluster-1989.6474|Cluster-1989.6371|Cluster-1989.5683|Cluster-1989.1177|Cluster-1989.3528…
KEGG	ko05216	Thyroid cancer	5|1038	19|6613	0.249816	0.82069	5	Cluster-1989.17804|Cluster-1989.9637|Cluster-1989.5472|Cluster-1989.24873|Cluster-1989.13588
KEGG	ko04918	Thyroid hormone synthesis	12|1038	56|6613	0.255569	0.82069	12	Cluster-1989.22328|Cluster-1989.13183|Cluster-1989.22897|Cluster-1989.4038|Cluster-1989.3863|Cluster-1989.9549|Cluster-1989.16848|Cluster-1989.22826|Cluster-1989.9634|Cluster-1989.11520|Cluster-1989.1203|Cluster-1989.7206
KEGG	ko00620	Pyruvate metabolism	11|1038	51|6613	0.262355	0.82069	11	Cluster-1989.11454|Cluster-1989.18069|Cluster-1989.22501|Cluster-1989.17740|Cluster-1989.9478|Cluster-1989.3038|Cluster-1989.13961|Cluster-1989.13960|Cluster-1989.21412|Cluster-1989.21876|Cluster-1989.15225
KEGG	ko00511	Other glycan degradation	8|1038	35|6613	0.262704	0.82069	8	Cluster-1989.8253|Cluster-1989.9321|Cluster-1989.6704|Cluster-1989.6095|Cluster-1989.17207|Cluster-1989.13467|Cluster-1989.16030|Cluster-1989.9378
KEGG	ko00525	Acarbose and validamycin biosynthesis	1|1038	1|6613	0.264512	0.82069	1	Cluster-1989.20734
KEGG	ko00523	Polyketide sugar unit biosynthesis	1|1038	1|6613	0.264512	0.82069	1	Cluster-1989.20734
KEGG	ko01055	Biosynthesis of vancomycin group antibiotics	1|1038	1|6613	0.264512	0.82069	1	Cluster-1989.20734
KEGG	ko00062	Fatty acid elongation	7|1038	30|6613	0.268544	0.82069	7	Cluster-1989.22562|Cluster-1989.7758|Cluster-1989.6625|Cluster-1989.10777|Cluster-10572.0|Cluster-12845.0|Cluster-1989.24016
KEGG	ko05213	Endometrial cancer	7|1038	30|6613	0.268544	0.82069	7	Cluster-1989.9637|Cluster-1989.9338|Cluster-1989.17804|Cluster-1989.5859|Cluster-1989.3006|Cluster-1989.5472|Cluster-1989.13588
KEGG	ko05031	Amphetamine addiction	18|1038	90|6613	0.2716	0.822345	18	Cluster-1989.22328|Cluster-1989.10498|Cluster-1989.12761|Cluster-1989.19279|Cluster-1989.6792|Cluster-1989.22526|Cluster-1989.13432|Cluster-1989.23652|Cluster-1989.6317|Cluster-1989.25536|Cluster-1989.3863|Cluster-1989.16787|Cluster-1989.18668|Cluster-1989.25829|Cluster-1989.16017|Cluster-1989.21690|Cluster-1989.11393|Cluster-1989.12596
KEGG	ko04146	Peroxisome	28|1038	147|6613	0.281082	0.828815	28	Cluster-1989.24159|Cluster-1989.6631|Cluster-1989.8037|Cluster-1989.17823|Cluster-1989.6672|Cluster-9683.0|Cluster-1989.22400|Cluster-1989.21399|Cluster-1989.21534|Cluster-1989.986|Cluster-1989.4818|Cluster-1989.12204|Cluster-1989.4449|Cluster-1989.3933|Cluster-1989.23623|Cluster-1989.3977|Cluster-1989.3914|Cluster-1989.24065|Cluster-1989.19073|Cluster-1989.19039|Cluster-1989.20304|Cluster-1989.5…
KEGG	ko00380	Tryptophan metabolism	13|1038	63|6613	0.281168	0.828815	13	Cluster-1989.11454|Cluster-1989.6625|Cluster-1989.14365|Cluster-1989.17740|Cluster-1989.20338|Cluster-1989.21399|Cluster-1989.16787|Cluster-1989.17320|Cluster-1989.21412|Cluster-1989.21509|Cluster-1989.11879|Cluster-1989.6418|Cluster-1989.4992
KEGG	ko00940	Phenylpropanoid biosynthesis	4|1038	15|6613	0.281341	0.828815	4	Cluster-1989.12928|Cluster-1989.17349|Cluster-1989.15981|Cluster-1989.25111
KEGG	ko04630	Jak-STAT signaling pathway	8|1038	36|6613	0.284329	0.830138	8	Cluster-1989.21738|Cluster-1989.6563|Cluster-1989.5859|Cluster-1989.22712|Cluster-1989.4565|Cluster-1989.22299|Cluster-1989.2822|Cluster-1989.7074
KEGG	ko05100	Bacterial invasion of epithelial cells	16|1038	80|6613	0.287383	0.831631	16	Cluster-1989.22665|Cluster-1989.8232|Cluster-1989.23036|Cluster-1989.5859|Cluster-1989.9681|Cluster-1989.5851|Cluster-1989.20922|Cluster-1989.22530|Cluster-1989.4126|Cluster-1989.16555|Cluster-1989.12203|Cluster-1989.4816|Cluster-1989.14580|Cluster-1989.13588|Cluster-1989.18753|Cluster-5968.0
KEGG	ko01040	Biosynthesis of unsaturated fatty acids	9|1038	42|6613	0.297152	0.852358	9	Cluster-1989.7758|Cluster-1989.7247|Cluster-1989.5142|Cluster-1989.10777|Cluster-10572.0|Cluster-1989.19073|Cluster-12845.0|Cluster-1989.6631|Cluster-1989.24016
KEGG	ko04610	Complement and coagulation cascades	5|1038	21|6613	0.308084	0.864327	5	Cluster-1989.21479|Cluster-1381.0|Cluster-1989.15715|Cluster-1989.11189|Cluster-1989.15847
KEGG	ko04261	Adrenergic signaling in cardiomyocytes	24|1038	127|6613	0.312234	0.864327	24	Cluster-1989.15854|Cluster-1989.10498|Cluster-1989.5859|Cluster-1989.3863|Cluster-1989.23652|Cluster-1989.25536|Cluster-1989.1203|Cluster-1989.13183|Cluster-1989.22826|Cluster-1989.22328|Cluster-1989.12961|Cluster-1989.23933|Cluster-1989.10758|Cluster-1989.6317|Cluster-1989.12761|Cluster-1989.1177|Cluster-1989.22526|Cluster-1989.6792|Cluster-1989.16848|Cluster-1989.16206|Cluster-1989.25829|Cluste…
KEGG	ko04933	AGE-RAGE signaling pathway in diabetic complications	13|1038	65|6613	0.314504	0.864327	13	Cluster-1989.15630|Cluster-1989.16131|Cluster-1989.21738|Cluster-1989.15401|Cluster-1989.5859|Cluster-1989.9681|Cluster-1989.6673|Cluster-1989.16777|Cluster-1989.13183|Cluster-1989.22712|Cluster-1989.16206|Cluster-1989.12053|Cluster-1989.9050
KEGG	ko00350	Tyrosine metabolism	7|1038	32|6613	0.316211	0.864327	7	Cluster-1989.18053|Cluster-1989.604|Cluster-1989.20921|Cluster-1989.16787|Cluster-1989.6112|Cluster-1989.12425|Cluster-1989.10032
KEGG	ko04380	Osteoclast differentiation	11|1038	54|6613	0.316894	0.864327	11	Cluster-1989.6857|Cluster-1989.24873|Cluster-1989.24170|Cluster-1989.17154|Cluster-1989.23808|Cluster-1989.10862|Cluster-1989.5859|Cluster-1989.9681|Cluster-1989.5472|Cluster-1989.2529|Cluster-1989.16206
KEGG	ko04724	Glutamatergic synapse	16|1038	82|6613	0.317184	0.864327	16	Cluster-1989.13183|Cluster-1989.3863|Cluster-1989.14513|Cluster-1989.9481|Cluster-12612.0|Cluster-1989.18932|Cluster-1989.12461|Cluster-1989.22536|Cluster-8098.0|Cluster-1989.22826|Cluster-1989.18668|Cluster-1989.15280|Cluster-1989.25829|Cluster-1989.26043|Cluster-1989.21690|Cluster-1989.1203
KEGG	ko00513	Various types of N-glycan biosynthesis	17|1038	89|6613	0.337199	0.899978	17	Cluster-1989.752|Cluster-1989.22350|Cluster-1989.1199|Cluster-5922.0|Cluster-1989.5419|Cluster-1989.23335|Cluster-1989.2465|Cluster-1989.11380|Cluster-1989.5710|Cluster-13178.1|Cluster-1989.22804|Cluster-1989.5217|Cluster-6340.0|Cluster-1989.7070|Cluster-1989.22303|Cluster-1989.461|Cluster-1989.3179
KEGG	ko04310	Wnt signaling pathway	19|1038	101|6613	0.345589	0.899978	19	Cluster-1989.22643|Cluster-1989.13183|Cluster-1989.2563|Cluster-1989.15475|Cluster-1989.22829|Cluster-1989.17804|Cluster-1989.17074|Cluster-1989.23355|Cluster-1989.9681|Cluster-1989.23652|Cluster-1989.3006|Cluster-1989.16555|Cluster-1989.17712|Cluster-1989.4565|Cluster-1989.12053|Cluster-1989.16432|Cluster-1989.13588|Cluster-1989.8153|Cluster-5968.0
KEGG	ko04068	FoxO signaling pathway	16|1038	84|6613	0.347753	0.899978	16	Cluster-1989.3038|Cluster-1989.9338|Cluster-1989.21482|Cluster-1989.5859|Cluster-1989.21333|Cluster-1989.9637|Cluster-1989.5472|Cluster-1989.24789|Cluster-1989.6488|Cluster-1989.24710|Cluster-1989.16206|Cluster-1989.4565|Cluster-1989.11879|Cluster-1989.15225|Cluster-1989.11393|Cluster-1989.12053
KEGG	ko00627	Aminobenzoate degradation	4|1038	17|6613	0.349912	0.899978	4	Cluster-1989.22990|Cluster-1989.21399|Cluster-1989.17320|Cluster-1989.6454
KEGG	ko04391	Hippo signaling pathway - fly	24|1038	131|6613	0.361489	0.899978	24	Cluster-352.0|Cluster-1989.24078|Cluster-1989.22600|Cluster-1989.23709|Cluster-2507.2|Cluster-2507.1|Cluster-2507.0|Cluster-1989.23446|Cluster-1989.18238|Cluster-1989.2030|Cluster-1989.22829|Cluster-1989.22530|Cluster-1989.14580|Cluster-1989.6482|Cluster-1989.8232|Cluster-1989.19175|Cluster-1989.17721|Cluster-1989.14310|Cluster-1989.22304|Cluster-1989.15224|Cluster-1989.2029|Cluster-1989.9072|Clu…
KEGG	ko05217	Basal cell carcinoma	7|1038	34|6613	0.365196	0.899978	7	Cluster-1989.22643|Cluster-1989.22829|Cluster-1989.17804|Cluster-1989.16167|Cluster-1989.3006|Cluster-1989.16432|Cluster-1989.13588
KEGG	ko00562	Inositol phosphate metabolism	13|1038	68|6613	0.366145	0.899978	13	Cluster-1989.8429|Cluster-1989.9338|Cluster-1989.13183|Cluster-1989.10972|Cluster-1989.24357|Cluster-1989.6230|Cluster-1989.7138|Cluster-1989.9050|Cluster-1989.7137|Cluster-1989.7180|Cluster-1989.14261|Cluster-1989.20174|Cluster-1989.8152
KEGG	ko05215	Prostate cancer	10|1038	51|6613	0.367541	0.899978	10	Cluster-1989.22328|Cluster-1989.9338|Cluster-1989.17804|Cluster-1989.5859|Cluster-1989.9637|Cluster-1989.23011|Cluster-1989.5472|Cluster-1989.22250|Cluster-1989.13588|Cluster-1989.9990
KEGG	ko05218	Melanoma	5|1038	23|6613	0.36797	0.899978	5	Cluster-1989.9637|Cluster-1989.9338|Cluster-1989.5472|Cluster-1989.5859|Cluster-1989.6371
KEGG	ko04960	Aldosterone-regulated sodium reabsorption	5|1038	23|6613	0.36797	0.899978	5	Cluster-1989.17197|Cluster-1989.5859|Cluster-1989.24789|Cluster-1989.7206|Cluster-1989.16848
KEGG	ko00909	Sesquiterpenoid and triterpenoid biosynthesis	1|1038	2|6613	0.369253	0.899978	1	Cluster-1989.20731
KEGG	ko05320	Autoimmune thyroid disease	1|1038	2|6613	0.369253	0.899978	1	Cluster-1989.4038
KEGG	ko05205	Proteoglycans in cancer	36|1038	202|6613	0.374017	0.899978	36	Cluster-1989.22643|Cluster-1989.5851|Cluster-1989.22665|Cluster-1989.23036|Cluster-1989.5859|Cluster-1989.9681|Cluster-1989.23652|Cluster-1989.6671|Cluster-1989.5472|Cluster-1989.22373|Cluster-1989.22274|Cluster-1989.7074|Cluster-1989.13045|Cluster-1989.22829|Cluster-1989.22530|Cluster-1989.3209|Cluster-1989.16555|Cluster-1989.20318|Cluster-1989.20317|Cluster-1989.14580|Cluster-1989.5608|Cluster-…
KEGG	ko00440	Phosphonate and phosphinate metabolism	2|1038	7|6613	0.374042	0.899978	2	Cluster-1989.10070|Cluster-1989.10028
KEGG	ko04622	RIG-I-like receptor signaling pathway	8|1038	40|6613	0.374303	0.899978	8	Cluster-1989.12046|Cluster-1989.23808|Cluster-1989.10862|Cluster-1989.26117|Cluster-1989.2529|Cluster-1989.16206|Cluster-1989.19873|Cluster-1989.12363
KEGG	ko05220	Chronic myeloid leukemia	8|1038	40|6613	0.374303	0.899978	8	Cluster-1989.21738|Cluster-1989.19318|Cluster-1989.5859|Cluster-1989.9637|Cluster-1989.22712|Cluster-1989.5472|Cluster-1989.7074|Cluster-1989.12053
KEGG	ko04012	ErbB signaling pathway	9|1038	46|6613	0.381665	0.909079	9	Cluster-1989.21738|Cluster-1989.21825|Cluster-1989.23036|Cluster-1989.5859|Cluster-1989.23652|Cluster-1989.9637|Cluster-1989.22712|Cluster-1989.5472|Cluster-1989.6291
KEGG	ko04668	TNF signaling pathway	13|1038	69|6613	0.383648	0.909079	13	Cluster-1989.22981|Cluster-1989.22328|Cluster-1989.25206|Cluster-1989.23808|Cluster-1989.23114|Cluster-1989.5859|Cluster-1989.22472|Cluster-1989.1090|Cluster-1989.5472|Cluster-1989.2529|Cluster-1989.16206|Cluster-1989.6923|Cluster-1989.12363
KEGG	ko04723	Retrograde endocannabinoid signaling	15|1038	81|6613	0.391345	0.920647	15	Cluster-1989.16168|Cluster-1989.13183|Cluster-1989.4031|Cluster-1989.3936|Cluster-1989.22826|Cluster-1989.13149|Cluster-1989.15909|Cluster-1989.18932|Cluster-1989.24745|Cluster-1989.3863|Cluster-1989.13670|Cluster-1989.23654|Cluster-1989.16206|Cluster-1989.25829|Cluster-1989.1203
KEGG	ko05202	Transcriptional misregulation in cancer	17|1038	93|6613	0.397523	0.928499	17	Cluster-1989.23238|Cluster-1989.5536|Cluster-1989.22111|Cluster-1989.24873|Cluster-1989.465|Cluster-1989.23036|Cluster-1989.15222|Cluster-1989.26397|Cluster-1989.6347|Cluster-1989.22804|Cluster-1989.24663|Cluster-1989.24710|Cluster-1989.3227|Cluster-1989.4565|Cluster-1989.6165|Cluster-1989.18737|Cluster-1989.22573
KEGG	ko00330	Arginine and proline metabolism	15|1038	83|6613	0.424008	0.958482	15	Cluster-1989.20007|Cluster-1989.8032|Cluster-1989.4001|Cluster-1989.11454|Cluster-1989.20338|Cluster-1989.17740|Cluster-1989.12243|Cluster-1989.18136|Cluster-1989.5900|Cluster-1989.3260|Cluster-1989.16787|Cluster-1989.17320|Cluster-1989.21412|Cluster-1989.21111|Cluster-1989.22292
KEGG	ko05145	Toxoplasmosis	16|1038	89|6613	0.42617	0.958482	16	Cluster-1989.22665|Cluster-1989.4126|Cluster-1989.14875|Cluster-1989.5859|Cluster-1989.22497|Cluster-1989.19379|Cluster-1989.22535|Cluster-1989.23568|Cluster-1989.19980|Cluster-1989.15136|Cluster-1989.21699|Cluster-1989.16206|Cluster-1989.6923|Cluster-1989.19441|Cluster-1989.5683|Cluster-1989.24971
KEGG	ko04212	Longevity regulating pathway - worm	16|1038	89|6613	0.42617	0.958482	16	Cluster-1989.9699|Cluster-1989.24159|Cluster-1989.9338|Cluster-1989.7247|Cluster-1989.20846|Cluster-1989.15780|Cluster-5592.0|Cluster-1989.6589|Cluster-1989.8410|Cluster-1989.24789|Cluster-1989.23536|Cluster-1989.11732|Cluster-1989.16206|Cluster-1989.12458|Cluster-1989.11879|Cluster-1989.11393
KEGG	ko02024	Quorum sensing	2|1038	8|6613	0.427462	0.958482	2	Cluster-1989.2314|Cluster-1989.20096
KEGG	ko00643	Styrene degradation	2|1038	8|6613	0.427462	0.958482	2	Cluster-1989.18053|Cluster-1989.17320
KEGG	ko00910	Nitrogen metabolism	5|1038	25|6613	0.427946	0.958482	5	Cluster-1989.7486|Cluster-1989.20377|Cluster-1989.12461|Cluster-137.0|Cluster-1989.4486
KEGG	ko00790	Folate biosynthesis	4|1038	20|6613	0.452355	0.999461	4	Cluster-1989.3855|Cluster-1989.22990|Cluster-1989.2449|Cluster-1989.6454
KEGG	ko04060	Cytokine-cytokine receptor interaction	4|1038	20|6613	0.452355	0.999461	4	Cluster-1989.23238|Cluster-1989.11887|Cluster-1989.22299|Cluster-1989.25206
KEGG	ko00281	Geraniol degradation	1|1038	3|6613	0.459086	1	1	Cluster-1989.6625
KEGG	ko03070	Bacterial secretion system	1|1038	3|6613	0.459086	1	1	Cluster-1989.2314
KEGG	ko00604	Glycosphingolipid biosynthesis - ganglio series	2|1038	9|6613	0.478369	1	2	Cluster-1989.17207|Cluster-1989.6095
KEGG	ko05020	Prion diseases	4|1038	21|6613	0.485443	1	4	Cluster-1989.16300|Cluster-1989.5472|Cluster-1989.14875|Cluster-1989.16299
KEGG	ko05416	Viral myocarditis	9|1038	51|6613	0.488666	1	9	Cluster-1989.8232|Cluster-1989.11456|Cluster-1989.2563|Cluster-1989.22530|Cluster-3213.0|Cluster-1989.15761|Cluster-1989.9681|Cluster-1989.23933|Cluster-1989.14580
KEGG	ko04013	MAPK signaling pathway - fly	18|1038	105|6613	0.489239	1	18	Cluster-1989.4746|Cluster-1989.22506|Cluster-1989.15836|Cluster-1989.25263|Cluster-1989.10862|Cluster-1989.9681|Cluster-1989.9569|Cluster-1511.0|Cluster-1989.9637|Cluster-1989.5472|Cluster-1989.9177|Cluster-1989.16206|Cluster-1989.6406|Cluster-1989.11887|Cluster-1989.4963|Cluster-1989.6255|Cluster-1989.20215|Cluster-1989.7074
KEGG	ko04922	Glucagon signaling pathway	21|1038	124|6613	0.502767	1	21	Cluster-1989.22328|Cluster-1989.13183|Cluster-1989.12761|Cluster-1989.22811|Cluster-1989.15782|Cluster-1989.6452|Cluster-1989.22526|Cluster-1989.22442|Cluster-1989.6792|Cluster-1989.23652|Cluster-1989.10498|Cluster-1989.25536|Cluster-1989.11701|Cluster-2513.1|Cluster-1989.21558|Cluster-1989.3038|Cluster-1989.13961|Cluster-1989.13960|Cluster-1989.15225|Cluster-1989.11393|Cluster-1989.19654
KEGG	ko05132	Salmonella infection	14|1038	82|6613	0.505925	1	14	Cluster-1989.8232|Cluster-1989.7416|Cluster-1989.20965|Cluster-1989.22530|Cluster-1989.20814|Cluster-1989.9681|Cluster-1989.16986|Cluster-1989.3528|Cluster-1989.13668|Cluster-1989.17309|Cluster-1989.16206|Cluster-1989.22274|Cluster-1989.14580|Cluster-1989.12203
KEGG	ko04650	Natural killer cell mediated cytotoxicity	6|1038	34|6613	0.513412	1	6	Cluster-1989.2563|Cluster-1989.5859|Cluster-1989.9681|Cluster-1989.9637|Cluster-1989.5472|Cluster-1989.7074
KEGG	ko04950	Maturity onset diabetes of the young	3|1038	16|6613	0.521084	1	3	Cluster-1989.8410|Cluster-1989.5536|Cluster-1989.5466
KEGG	ko00280	Valine, leucine and isoleucine degradation	12|1038	71|6613	0.525084	1	12	Cluster-1989.11454|Cluster-1989.6631|Cluster-1989.6625|Cluster-1989.13600|Cluster-1989.17740|Cluster-1989.23079|Cluster-1989.17591|Cluster-1989.12564|Cluster-1989.11328|Cluster-1989.21412|Cluster-1989.21399|Cluster-1989.18638
KEGG	ko00073	Cutin, suberine and wax biosynthesis	1|1038	4|6613	0.53613	1	1	Cluster-1989.24159
KEGG	ko00981	Insect hormone biosynthesis	1|1038	4|6613	0.53613	1	1	Cluster-5592.0
KEGG	ko04620	Toll-like receptor signaling pathway	7|1038	42|6613	0.558448	1	7	Cluster-1989.12046|Cluster-1989.5859|Cluster-1989.9681|Cluster-1989.5472|Cluster-1989.16206|Cluster-1989.19873|Cluster-1989.12363
KEGG	ko04750	Inflammatory mediator regulation of TRP channels	18|1038	110|6613	0.561715	1	18	Cluster-1989.13183|Cluster-1989.12761|Cluster-1989.6792|Cluster-1989.22826|Cluster-1989.22526|Cluster-1989.5859|Cluster-1989.3863|Cluster-1989.23652|Cluster-1989.6673|Cluster-1989.6317|Cluster-1989.25536|Cluster-1989.1922|Cluster-1989.10498|Cluster-1989.23536|Cluster-1989.21102|Cluster-1989.16206|Cluster-1989.12458|Cluster-1989.1203
KEGG	ko00030	Pentose phosphate pathway	6|1038	36|6613	0.563638	1	6	Cluster-1989.16195|Cluster-1989.10529|Cluster-1989.17299|Cluster-1989.20319|Cluster-1989.11137|Cluster-1989.14149
KEGG	ko04611	Platelet activation	17|1038	104|6613	0.563783	1	17	Cluster-1989.22665|Cluster-1989.5064|Cluster-1989.3863|Cluster-1989.22826|Cluster-1989.5859|Cluster-1989.15401|Cluster-1989.8232|Cluster-1989.6317|Cluster-1989.22530|Cluster-1989.4126|Cluster-1989.13183|Cluster-1989.16131|Cluster-1989.16206|Cluster-1989.16555|Cluster-1989.14580|Cluster-1989.1203|Cluster-5968.0
KEGG	ko01524	Platinum drug resistance	13|1038	80|6613	0.574148	1	13	Cluster-1989.4829|Cluster-1989.903|Cluster-1989.2996|Cluster-1989.8911|Cluster-1989.5859|Cluster-1989.22153|Cluster-365.0|Cluster-1989.24710|Cluster-1989.14738|Cluster-1989.4348|Cluster-1989.6923|Cluster-12374.1|Cluster-1989.12363
KEGG	ko05032	Morphine addiction	13|1038	80|6613	0.574148	1	13	Cluster-1989.16168|Cluster-1989.1041|Cluster-1989.1042|Cluster-1989.3863|Cluster-5603.0|Cluster-1989.22826|Cluster-1989.23654|Cluster-1989.18932|Cluster-1989.23458|Cluster-1989.11383|Cluster-1989.1203|Cluster-1989.24840|Cluster-2101.0
KEGG	ko01521	EGFR tyrosine kinase inhibitor resistance	8|1038	49|6613	0.575378	1	8	Cluster-1989.9338|Cluster-1989.5859|Cluster-1989.9637|Cluster-1989.23011|Cluster-1989.5472|Cluster-1989.22250|Cluster-1989.6291|Cluster-1989.9990
KEGG	ko04390	Hippo signaling pathway	21|1038	130|6613	0.582472	1	21	Cluster-1989.22643|Cluster-1989.8232|Cluster-1989.6317|Cluster-1989.22829|Cluster-1989.17804|Cluster-1989.16432|Cluster-1989.22530|Cluster-1989.17721|Cluster-1989.22600|Cluster-1989.16167|Cluster-1989.3006|Cluster-1989.23709|Cluster-1989.23731|Cluster-1989.8864|Cluster-1989.11887|Cluster-1989.4565|Cluster-1989.15224|Cluster-1989.14580|Cluster-1989.13588|Cluster-1989.18238|Cluster-1989.12053
KEGG	ko00760	Nicotinate and nicotinamide metabolism	6|1038	37|6613	0.587798	1	6	Cluster-1989.22686|Cluster-1989.21247|Cluster-1989.3995|Cluster-1989.10413|Cluster-1989.6428|Cluster-1989.6283
KEGG	ko05219	Bladder cancer	3|1038	18|6613	0.591944	1	3	Cluster-1989.9637|Cluster-1989.5472|Cluster-1989.6266
KEGG	ko04623	Cytosolic DNA-sensing pathway	5|1038	31|6613	0.596494	1	5	Cluster-1989.19873|Cluster-1989.25717|Cluster-1989.17384|Cluster-1989.25533|Cluster-1989.12046
KEGG	ko04664	Fc epsilon RI signaling pathway	5|1038	31|6613	0.596494	1	5	Cluster-1989.9681|Cluster-1989.5859|Cluster-1989.5472|Cluster-1989.2563|Cluster-1989.16206
KEGG	ko04070	Phosphatidylinositol signaling system	19|1038	119|6613	0.600537	1	19	Cluster-1989.8429|Cluster-1989.3991|Cluster-1989.9338|Cluster-1989.12761|Cluster-1989.6597|Cluster-1989.6792|Cluster-1989.22526|Cluster-1989.5859|Cluster-1989.19711|Cluster-1989.13183|Cluster-1989.10498|Cluster-1989.25536|Cluster-1989.24357|Cluster-1989.23124|Cluster-1989.7138|Cluster-1989.9050|Cluster-1989.7137|Cluster-1989.10972|Cluster-1989.20174
KEGG	ko04011	MAPK signaling pathway - yeast	7|1038	44|6613	0.602887	1	7	Cluster-1989.5531|Cluster-1989.10972|Cluster-1989.17721|Cluster-1989.16555|Cluster-1989.16206|Cluster-1989.11879|Cluster-5968.0
KEGG	ko05164	Influenza A	22|1038	138|6613	0.605364	1	22	Cluster-1989.5859|Cluster-1989.7983|Cluster-1989.5472|Cluster-1989.7217|Cluster-1989.17384|Cluster-1989.22530|Cluster-1989.13361|Cluster-1989.11679|Cluster-1989.14074|Cluster-1989.14077|Cluster-1989.15847|Cluster-1989.8232|Cluster-1989.12046|Cluster-1989.19873|Cluster-1989.5683|Cluster-1989.11250|Cluster-1989.21976|Cluster-1989.14580|Cluster-1989.16206|Cluster-1989.12601|Cluster-1381.0|Cluster-19…
KEGG	ko05033	Nicotine addiction	4|1038	25|6613	0.608091	1	4	Cluster-1989.16168|Cluster-1989.23654|Cluster-1989.21690|Cluster-1989.18668
KEGG	ko00650	Butanoate metabolism	4|1038	25|6613	0.608091	1	4	Cluster-1989.21399|Cluster-1989.18638|Cluster-1989.17591|Cluster-1989.6625
KEGG	ko04666	Fc gamma R-mediated phagocytosis	9|1038	57|6613	0.609521	1	9	Cluster-1989.8027|Cluster-1989.2563|Cluster-1989.5859|Cluster-1989.9681|Cluster-1989.6673|Cluster-1989.10972|Cluster-1989.5472|Cluster-1989.21014|Cluster-1989.12203
KEGG	ko04916	Melanogenesis	17|1038	108|6613	0.620447	1	17	Cluster-1989.22328|Cluster-1989.13183|Cluster-1989.12761|Cluster-1989.22643|Cluster-1989.17804|Cluster-1989.22526|Cluster-1989.6792|Cluster-1989.23652|Cluster-1989.22829|Cluster-1989.10498|Cluster-1989.25536|Cluster-1989.3863|Cluster-1989.22826|Cluster-1989.5472|Cluster-1989.13588|Cluster-1989.16432|Cluster-1989.1203
KEGG	ko05212	Pancreatic cancer	6|1038	39|6613	0.633928	1	6	Cluster-1989.2563|Cluster-1989.5859|Cluster-1989.9681|Cluster-1989.9637|Cluster-1989.5472|Cluster-1989.12053
KEGG	ko00720	Carbon fixation pathways in prokaryotes	4|1038	26|6613	0.635806	1	4	Cluster-1989.22501|Cluster-1989.18069|Cluster-1989.17808|Cluster-1989.21876
KEGG	ko04971	Gastric acid secretion	15|1038	97|6613	0.642618	1	15	Cluster-1989.13183|Cluster-1989.12761|Cluster-1989.6792|Cluster-1989.22826|Cluster-1989.22526|Cluster-1989.3863|Cluster-1989.23652|Cluster-1989.10498|Cluster-1989.25536|Cluster-1989.7206|Cluster-1989.5958|Cluster-6930.0|Cluster-1989.16848|Cluster-1989.1203|Cluster-6605.0
KEGG	ko04961	Endocrine and other factor-regulated calcium reabsorption	5|1038	33|6613	0.646157	1	5	Cluster-1989.1184|Cluster-1989.13183|Cluster-1989.23768|Cluster-1989.7206|Cluster-1989.16848
KEGG	ko00400	Phenylalanine, tyrosine and tryptophan biosynthesis	1|1038	6|6613	0.658874	1	1	Cluster-1989.6372
KEGG	ko00290	Valine, leucine and isoleucine biosynthesis	1|1038	6|6613	0.658874	1	1	Cluster-1989.23079
KEGG	ko05211	Renal cell carcinoma	8|1038	54|6613	0.67336	1	8	Cluster-1989.9637|Cluster-1989.6452|Cluster-1989.5859|Cluster-1989.9681|Cluster-1989.11701|Cluster-1989.5472|Cluster-1989.21825|Cluster-1989.7074
KEGG	ko00260	Glycine, serine and threonine metabolism	9|1038	61|6613	0.68139	1	9	Cluster-1989.13600|Cluster-1989.3977|Cluster-1989.18199|Cluster-1989.10042|Cluster-1989.23208|Cluster-1989.16703|Cluster-1989.16787|Cluster-1989.7832|Cluster-1989.13100
KEGG	ko04662	B cell receptor signaling pathway	5|1038	35|6613	0.691787	1	5	Cluster-1989.9681|Cluster-1989.5859|Cluster-1989.5472|Cluster-1989.4165|Cluster-1989.2563
KEGG	ko04728	Dopaminergic synapse	18|1038	120|6613	0.693328	1	18	Cluster-1989.22328|Cluster-1989.13183|Cluster-1989.12761|Cluster-5511.0|Cluster-1989.22526|Cluster-1989.18932|Cluster-1989.23652|Cluster-1989.10498|Cluster-1989.6317|Cluster-1989.25536|Cluster-1989.3863|Cluster-1989.6792|Cluster-1989.16206|Cluster-1989.16787|Cluster-1989.25829|Cluster-1989.16017|Cluster-1989.6232|Cluster-1989.12596
KEGG	ko04213	Longevity regulating pathway - multiple species	9|1038	62|6613	0.698032	1	9	Cluster-1989.8410|Cluster-1989.22826|Cluster-1989.5859|Cluster-1989.3863|Cluster-1989.5683|Cluster-1989.1203|Cluster-1989.24789|Cluster-1989.11879|Cluster-1989.11393
KEGG	ko00250	Alanine, aspartate and glutamate metabolism	7|1038	49|6613	0.702696	1	7	Cluster-1989.7486|Cluster-1989.20377|Cluster-1989.13600|Cluster-1989.17823|Cluster-1989.12461|Cluster-1989.17591|Cluster-1989.14615
KEGG	ko00120	Primary bile acid biosynthesis	3|1038	22|6613	0.711845	1	3	Cluster-1989.986|Cluster-1989.8037|Cluster-1989.12204
KEGG	ko01200	Carbon metabolism	26|1038	173|6613	0.713544	1	26	Cluster-1989.18069|Cluster-1989.17808|Cluster-1989.13591|Cluster-1989.9478|Cluster-1989.10529|Cluster-1989.17299|Cluster-1989.13961|Cluster-1989.11328|Cluster-1989.12223|Cluster-1989.21876|Cluster-1989.14149|Cluster-1989.21399|Cluster-1989.18199|Cluster-1989.20377|Cluster-1989.20319|Cluster-1989.13960|Cluster-1989.18588|Cluster-1989.26117|Cluster-1989.16195|Cluster-1989.4992|Cluster-1989.7486|Clu…
KEGG	ko04066	HIF-1 signaling pathway	9|1038	63|6613	0.714116	1	9	Cluster-1989.23238|Cluster-1989.11701|Cluster-1989.6452|Cluster-1989.5859|Cluster-1989.23652|Cluster-1989.7147|Cluster-1989.11805|Cluster-1989.5472|Cluster-1989.24789
KEGG	ko05142	Chagas disease (American trypanosomiasis)	7|1038	50|6613	0.720521	1	7	Cluster-1989.13183|Cluster-1989.22826|Cluster-1989.5859|Cluster-1989.6705|Cluster-1989.16206|Cluster-1989.19868|Cluster-1989.12363
KEGG	ko05133	Pertussis	12|1038	84|6613	0.730649	1	12	Cluster-1989.22665|Cluster-1989.10498|Cluster-1989.12761|Cluster-1989.22472|Cluster-1989.22526|Cluster-1989.6792|Cluster-1989.25536|Cluster-1989.4126|Cluster-1989.21976|Cluster-1989.16555|Cluster-1989.16206|Cluster-5968.0
KEGG	ko00480	Glutathione metabolism	13|1038	91|6613	0.735905	1	13	Cluster-2813.0|Cluster-1989.12851|Cluster-1989.8911|Cluster-1989.10947|Cluster-1989.22758|Cluster-1989.22153|Cluster-1989.6274|Cluster-1989.14738|Cluster-1989.4348|Cluster-1989.11520|Cluster-1989.3268|Cluster-1989.15922|Cluster-1989.4705
KEGG	ko03060	Protein export	3|1038	23|6613	0.737169	1	3	Cluster-1989.2314|Cluster-1989.16800|Cluster-1989.5699
KEGG	ko04130	SNARE interactions in vesicular transport	3|1038	23|6613	0.737169	1	3	Cluster-1989.13432|Cluster-1989.19279|Cluster-1989.21047
KEGG	ko03450	Non-homologous end-joining	2|1038	16|6613	0.748997	1	2	Cluster-1989.24708|Cluster-1989.1162
KEGG	ko00460	Cyanoamino acid metabolism	2|1038	16|6613	0.748997	1	2	Cluster-1989.15981|Cluster-1989.6274
KEGG	ko00471	D-Glutamine and D-glutamate metabolism	1|1038	8|6613	0.749153	1	1	Cluster-1989.20377
KEGG	ko00750	Vitamin B6 metabolism	1|1038	8|6613	0.749153	1	1	Cluster-1989.3898
KEGG	ko05160	Hepatitis C	7|1038	52|6613	0.753943	1	7	Cluster-1989.12046|Cluster-1989.23808|Cluster-1989.5859|Cluster-1989.9637|Cluster-1989.2529|Cluster-1989.16206|Cluster-1989.19873
KEGG	ko04727	GABAergic synapse	12|1038	86|6613	0.756453	1	12	Cluster-1989.16168|Cluster-1989.22485|Cluster-1989.3863|Cluster-5603.0|Cluster-1989.22826|Cluster-1989.23654|Cluster-1989.18932|Cluster-1989.12461|Cluster-1989.23458|Cluster-1989.17591|Cluster-1989.25829|Cluster-1989.1203
KEGG	ko04024	cAMP signaling pathway	33|1038	225|6613	0.774569	1	33	Cluster-1989.10498|Cluster-5603.0|Cluster-1989.5859|Cluster-1989.9681|Cluster-1989.23652|Cluster-1989.25536|Cluster-1989.5472|Cluster-1989.18180|Cluster-1989.1203|Cluster-1989.1041|Cluster-1989.1042|Cluster-1989.2563|Cluster-1989.22826|Cluster-1989.2605|Cluster-1989.16555|Cluster-1989.21690|Cluster-1989.22328|Cluster-1989.3863|Cluster-1989.10758|Cluster-1989.6317|Cluster-1989.19073|Cluster-1989.2…
KEGG	ko05131	Shigellosis	10|1038	74|6613	0.775071	1	10	Cluster-1989.22665|Cluster-1989.8232|Cluster-1989.22530|Cluster-1989.9681|Cluster-1989.20922|Cluster-1989.4126|Cluster-1989.4816|Cluster-1989.16206|Cluster-1989.14580|Cluster-1989.12203
KEGG	ko00130	Ubiquinone and other terpenoid-quinone biosynthesis	2|1038	17|6613	0.775811	1	2	Cluster-1989.4177|Cluster-1989.3749
KEGG	ko05150	Staphylococcus aureus infection	2|1038	17|6613	0.775811	1	2	Cluster-1989.15847|Cluster-1381.0
KEGG	ko05034	Alcoholism	20|1038	141|6613	0.778422	1	20	Cluster-1989.3863|Cluster-1989.22328|Cluster-1989.10498|Cluster-1989.12761|Cluster-1989.6317|Cluster-1989.6792|Cluster-1989.22526|Cluster-1989.3817|Cluster-1989.18932|Cluster-1989.18668|Cluster-1989.4070|Cluster-1989.25536|Cluster-1989.9637|Cluster-1989.5472|Cluster-1989.2605|Cluster-1989.16787|Cluster-1989.16017|Cluster-1989.21690|Cluster-1989.23877|Cluster-1989.12596
KEGG	ko04115	p53 signaling pathway	7|1038	54|6613	0.784401	1	7	Cluster-1989.9338|Cluster-1989.16194|Cluster-1989.22693|Cluster-1989.21670|Cluster-1989.6488|Cluster-1989.24710|Cluster-1989.4565
KEGG	ko00430	Taurine and hypotaurine metabolism	1|1038	9|6613	0.784896	1	1	Cluster-1989.6274
KEGG	ko05014	Amyotrophic lateral sclerosis (ALS)	6|1038	47|6613	0.785107	1	6	Cluster-1989.25206|Cluster-1989.14513|Cluster-1989.9681|Cluster-1989.16206|Cluster-1989.11879|Cluster-1989.21690
KEGG	ko04910	Insulin signaling pathway	21|1038	149|6613	0.791212	1	21	Cluster-1989.9637|Cluster-1989.10498|Cluster-1989.11979|Cluster-1989.16070|Cluster-1989.6792|Cluster-1989.22526|Cluster-1989.5859|Cluster-1989.12761|Cluster-1989.14651|Cluster-1989.6317|Cluster-1989.25536|Cluster-1989.7147|Cluster-1989.11805|Cluster-1989.5472|Cluster-1989.17299|Cluster-1989.3038|Cluster-1989.13193|Cluster-1989.24789|Cluster-1989.15225|Cluster-1989.16170|Cluster-1989.15085
KEGG	ko04720	Long-term potentiation	12|1038	89|6613	0.791914	1	12	Cluster-1989.13183|Cluster-1989.12761|Cluster-1989.6792|Cluster-1989.22826|Cluster-1989.22526|Cluster-1989.23652|Cluster-1989.10498|Cluster-1989.6317|Cluster-1989.25536|Cluster-1989.9637|Cluster-1989.5472|Cluster-1989.21690
KEGG	ko00510	N-Glycan biosynthesis	7|1038	55|6613	0.798533	1	7	Cluster-1989.4401|Cluster-1989.5704|Cluster-1989.9257|Cluster-1989.22303|Cluster-1989.22804|Cluster-1989.5217|Cluster-1989.22350
KEGG	ko04140	Regulation of autophagy	2|1038	18|6613	0.800082	1	2	Cluster-1989.6324|Cluster-1989.18555
KEGG	ko04350	TGF-beta signaling pathway	6|1038	48|6613	0.800138	1	6	Cluster-5968.0|Cluster-1989.17515|Cluster-1989.16555|Cluster-1989.11887|Cluster-1989.10451|Cluster-1989.12053
KEGG	ko04215	Apoptosis - multiple species	6|1038	48|6613	0.800138	1	6	Cluster-1989.1505|Cluster-1989.22472|Cluster-1989.23568|Cluster-1989.6923|Cluster-1989.12363|Cluster-1989.24971
KEGG	ko05140	Leishmaniasis	3|1038	26|6613	0.802608	1	3	Cluster-1989.22665|Cluster-1989.4126|Cluster-1989.16206
KEGG	ko01230	Biosynthesis of amino acids	15|1038	111|6613	0.809333	1	15	Cluster-1989.7486|Cluster-1989.18069|Cluster-7197.0|Cluster-1989.22501|Cluster-1989.18199|Cluster-1989.13960|Cluster-1989.12461|Cluster-1989.10529|Cluster-1989.13961|Cluster-1989.11137|Cluster-1989.23079|Cluster-1989.13100|Cluster-1989.6372|Cluster-1989.8032|Cluster-1989.14149
KEGG	ko04914	Progesterone-mediated oocyte maturation	8|1038	63|6613	0.810856	1	8	Cluster-1989.22826|Cluster-1989.5859|Cluster-1989.3863|Cluster-1989.9637|Cluster-1989.5472|Cluster-1989.6488|Cluster-1989.16206|Cluster-1989.1203
KEGG	ko04214	Apoptosis - fly	10|1038	77|6613	0.811144	1	10	Cluster-1989.20846|Cluster-1989.16194|Cluster-1989.22472|Cluster-1989.9637|Cluster-1989.6406|Cluster-1989.24710|Cluster-1989.1505|Cluster-1989.9177|Cluster-1989.18238|Cluster-1989.8592
KEGG	ko04940	Type I diabetes mellitus	1|1038	10|6613	0.815549	1	1	Cluster-1989.15667
KEGG	ko00950	Isoquinoline alkaloid biosynthesis	1|1038	10|6613	0.815549	1	1	Cluster-1989.16787
KEGG	ko04340	Hedgehog signaling pathway	5|1038	42|6613	0.818655	1	5	Cluster-1989.22897|Cluster-1989.4565|Cluster-1989.16167|Cluster-1989.15475|Cluster-1989.25316
KEGG	ko04020	Calcium signaling pathway	25|1038	179|6613	0.820003	1	25	Cluster-1989.10498|Cluster-1989.6715|Cluster-1989.23652|Cluster-1989.25536|Cluster-1989.11240|Cluster-1989.1203|Cluster-1989.13183|Cluster-1989.22826|Cluster-1989.2605|Cluster-1989.10035|Cluster-1989.1922|Cluster-1989.5958|Cluster-1989.21690|Cluster-1989.23877|Cluster-1989.19535|Cluster-1989.23023|Cluster-1989.22466|Cluster-1989.5064|Cluster-1989.12761|Cluster-1989.6792|Cluster-1989.22526|Cluster…
KEGG	ko00900	Terpenoid backbone biosynthesis	2|1038	19|6613	0.821991	1	2	Cluster-1989.9873|Cluster-1989.18638
KEGG	ko05214	Glioma	10|1038	78|6613	0.822155	1	10	Cluster-1989.9338|Cluster-1989.12761|Cluster-1989.6792|Cluster-1989.22526|Cluster-1989.5859|Cluster-1989.23652|Cluster-1989.10498|Cluster-1989.25536|Cluster-1989.9637|Cluster-1989.5472
KEGG	ko04612	Antigen processing and presentation	9|1038	71|6613	0.8222	1	9	Cluster-1989.14242|Cluster-1989.9549|Cluster-1989.8077|Cluster-1989.22392|Cluster-1989.10140|Cluster-1989.4312|Cluster-1989.6671|Cluster-1989.5683|Cluster-1989.5608
KEGG	ko00603	Glycosphingolipid biosynthesis - globo series	4|1038	35|6613	0.825945	1	4	Cluster-1989.17207|Cluster-13631.2|Cluster-1989.12160|Cluster-1989.6095
KEGG	ko04080	Neuroactive ligand-receptor interaction	34|1038	239|6613	0.82609	1	34	Cluster-1989.16168|Cluster-5603.0|Cluster-1989.11761|Cluster-1989.8864|Cluster-1989.25411|Cluster-1989.11240|Cluster-1989.5362|Cluster-12612.0|Cluster-1989.1074|Cluster-1989.21690|Cluster-1989.26043|Cluster-1989.23995|Cluster-1989.13361|Cluster-1989.2605|Cluster-1989.7217|Cluster-1989.1922|Cluster-1989.5958|Cluster-1989.14074|Cluster-1989.23877|Cluster-1989.7218|Cluster-1989.15847|Cluster-1989.21…
KEGG	ko04740	Olfactory transduction	10|1038	79|6613	0.832672	1	10	Cluster-1989.10498|Cluster-1989.12761|Cluster-1989.22480|Cluster-1989.6792|Cluster-1989.6715|Cluster-1989.22526|Cluster-1989.23652|Cluster-1989.25536|Cluster-1989.10035|Cluster-1989.1203
KEGG	ko04660	T cell receptor signaling pathway	6|1038	51|6613	0.840354	1	6	Cluster-1989.21825|Cluster-1989.5472|Cluster-1989.16555|Cluster-1989.16206|Cluster-1989.5859|Cluster-5968.0
KEGG	ko00072	Synthesis and degradation of ketone bodies	1|1038	11|6613	0.841836	1	1	Cluster-1989.18638
KEGG	ko00640	Propanoate metabolism	5|1038	44|6613	0.846016	1	5	Cluster-1989.21876|Cluster-1989.17591|Cluster-1989.21399|Cluster-1989.12705|Cluster-1989.11328
KEGG	ko04912	GnRH signaling pathway	16|1038	123|6613	0.853581	1	16	Cluster-1989.23114|Cluster-1989.13183|Cluster-1989.12761|Cluster-1989.25263|Cluster-1989.6792|Cluster-1989.22826|Cluster-1989.22526|Cluster-1989.3863|Cluster-1989.23652|Cluster-1989.10498|Cluster-1989.25536|Cluster-1989.5472|Cluster-1989.16206|Cluster-1989.20349|Cluster-1989.25829|Cluster-1989.1203
KEGG	ko05223	Non-small cell lung cancer	3|1038	29|6613	0.853778	1	3	Cluster-1989.9637|Cluster-1989.5859|Cluster-1989.5472
KEGG	ko04144	Endocytosis	25|1038	185|6613	0.860042	1	25	Cluster-1989.12670|Cluster-1989.20729|Cluster-1989.23011|Cluster-1989.11085|Cluster-1989.8864|Cluster-1989.23702|Cluster-1989.13498|Cluster-1989.9990|Cluster-1989.23367|Cluster-1989.16555|Cluster-1989.11727|Cluster-1989.12203|Cluster-1989.10451|Cluster-1989.12909|Cluster-1989.9332|Cluster-1989.4696|Cluster-1989.22199|Cluster-1989.5683|Cluster-1989.23238|Cluster-1989.10972|Cluster-1989.10597|Clust…
KEGG	ko05162	Measles	9|1038	75|6613	0.862971	1	9	Cluster-1989.22981|Cluster-1989.17384|Cluster-1989.12046|Cluster-1989.5859|Cluster-1989.22712|Cluster-1989.21738|Cluster-1989.19873|Cluster-1989.4565|Cluster-1989.5683
KEGG	ko04744	Phototransduction	6|1038	53|6613	0.863334	1	6	Cluster-1989.10498|Cluster-1989.12761|Cluster-1989.4037|Cluster-1989.6792|Cluster-1989.22526|Cluster-1989.25536
KEGG	ko00061	Fatty acid biosynthesis	1|1038	12|6613	0.864378	1	1	Cluster-1989.20096
KEGG	ko05144	Malaria	4|1038	38|6613	0.867454	1	4	Cluster-1989.15982|Cluster-1989.16585|Cluster-1989.18686|Cluster-1989.18635
KEGG	ko00232	Caffeine metabolism	3|1038	30|6613	0.868055	1	3	Cluster-1989.20304|Cluster-9683.0|Cluster-1989.22935
KEGG	ko04970	Salivary secretion	16|1038	125|6613	0.868181	1	16	Cluster-1989.7206|Cluster-1989.5976|Cluster-1989.12761|Cluster-1989.11083|Cluster-1989.6792|Cluster-1989.22826|Cluster-1989.22526|Cluster-1989.3863|Cluster-1989.13183|Cluster-1989.10498|Cluster-1989.25536|Cluster-6605.0|Cluster-1989.16848|Cluster-1989.1203|Cluster-1989.24127|Cluster-1989.9083
KEGG	ko04621	NOD-like receptor signaling pathway	5|1038	46|6613	0.86987	1	5	Cluster-1989.22981|Cluster-1989.6923|Cluster-1989.21976|Cluster-1989.7998|Cluster-1989.16206
KEGG	ko05203	Viral carcinogenesis	21|1038	160|6613	0.872493	1	21	Cluster-1989.22328|Cluster-1989.5851|Cluster-1989.21738|Cluster-1989.23808|Cluster-1989.5859|Cluster-1989.9681|Cluster-1989.23580|Cluster-1989.4070|Cluster-1989.6086|Cluster-1989.17721|Cluster-1989.23709|Cluster-1989.22712|Cluster-1989.2529|Cluster-1989.16555|Cluster-1989.17515|Cluster-1989.13961|Cluster-1989.13960|Cluster-1989.22299|Cluster-1989.4565|Cluster-1989.6165|Cluster-5968.0
KEGG	ko00514	Other types of O-glycan biosynthesis	2|1038	22|6613	0.875328	1	2	Cluster-1989.2943|Cluster-1989.5937
KEGG	ko04742	Taste transduction	5|1038	47|6613	0.880576	1	5	Cluster-1989.23458|Cluster-1989.16168|Cluster-1989.23140|Cluster-5603.0|Cluster-6605.0
KEGG	ko04626	Plant-pathogen interaction	7|1038	63|6613	0.887275	1	7	Cluster-1989.10498|Cluster-1989.12761|Cluster-1989.6792|Cluster-1989.22526|Cluster-1989.6860|Cluster-1989.25536|Cluster-1989.5472
KEGG	ko00563	Glycosylphosphatidylinositol(GPI)-anchor biosynthesis	2|1038	23|6613	0.889544	1	2	Cluster-1989.5912|Cluster-1989.17899
KEGG	ko00450	Selenocompound metabolism	2|1038	23|6613	0.889544	1	2	Cluster-1989.13100|Cluster-7197.0
KEGG	ko04150	mTOR signaling pathway	15|1038	122|6613	0.894219	1	15	Cluster-1989.22643|Cluster-1989.9338|Cluster-1989.24095|Cluster-1989.22829|Cluster-1989.5472|Cluster-1989.17074|Cluster-1989.5859|Cluster-1989.9637|Cluster-1989.2064|Cluster-1989.24789|Cluster-1989.16555|Cluster-1989.20265|Cluster-1989.16432|Cluster-1989.8153|Cluster-5968.0
KEGG	ko04925	Aldosterone synthesis and secretion	15|1038	123|6613	0.900121	1	15	Cluster-1989.22328|Cluster-1989.13183|Cluster-1989.12761|Cluster-1989.6792|Cluster-1989.22826|Cluster-1989.22526|Cluster-1989.3863|Cluster-1989.23652|Cluster-1989.6673|Cluster-1989.10498|Cluster-1989.25536|Cluster-1989.25218|Cluster-1989.13149|Cluster-1989.25829|Cluster-1989.1203
KEGG	ko04710	Circadian rhythm	2|1038	24|6613	0.902242	1	2	Cluster-5511.0|Cluster-1989.6232
KEGG	ko04745	Phototransduction - fly	11|1038	96|6613	0.91081	1	11	Cluster-1989.8232|Cluster-1989.12761|Cluster-1989.6792|Cluster-1989.22530|Cluster-1989.22526|Cluster-1989.23652|Cluster-1989.13183|Cluster-1989.10498|Cluster-1989.25536|Cluster-1989.13149|Cluster-1989.14580
KEGG	ko05161	Hepatitis B	10|1038	89|6613	0.913101	1	10	Cluster-1989.22328|Cluster-1989.9338|Cluster-1989.21738|Cluster-1989.12046|Cluster-1989.5859|Cluster-1989.22712|Cluster-1989.5472|Cluster-1989.19873|Cluster-1989.12363|Cluster-1989.12053
KEGG	ko05143	African trypanosomiasis	1|1038	15|6613	0.914501	1	1	Cluster-1989.13183
KEGG	ko04122	Sulfur relay system	1|1038	15|6613	0.914501	1	1	Cluster-1989.8535
KEGG	ko04722	Neurotrophin signaling pathway	16|1038	134|6613	0.920261	1	16	Cluster-1989.9637|Cluster-1989.10498|Cluster-1989.12761|Cluster-1989.6792|Cluster-1989.22526|Cluster-1989.5859|Cluster-1989.9681|Cluster-1989.23652|Cluster-1989.6086|Cluster-1989.17721|Cluster-1989.5472|Cluster-1989.7074|Cluster-1989.16206|Cluster-1989.16555|Cluster-1989.25536|Cluster-5968.0
KEGG	ko04139	Regulation of mitophagy - yeast	2|1038	26|6613	0.923649	1	2	Cluster-1989.10972|Cluster-1989.16206
KEGG	ko05130	Pathogenic Escherichia coli infection	11|1038	100|6613	0.932062	1	11	Cluster-1989.22665|Cluster-1989.8232|Cluster-1989.22530|Cluster-1989.13842|Cluster-1989.4126|Cluster-1989.16555|Cluster-1989.21403|Cluster-1989.14580|Cluster-1989.13588|Cluster-1989.12203|Cluster-5968.0
KEGG	ko00020	Citrate cycle (TCA cycle)	6|1038	62|6613	0.935393	1	6	Cluster-1989.18069|Cluster-1989.12223|Cluster-1989.3038|Cluster-1989.22501|Cluster-1989.15225|Cluster-1989.4992
KEGG	ko04064	NF-kappa B signaling pathway	5|1038	54|6613	0.936384	1	5	Cluster-1989.22981|Cluster-1989.6923|Cluster-1989.2529|Cluster-1989.24710|Cluster-1989.23808
KEGG	ko05152	Tuberculosis	21|1038	174|6613	0.937741	1	21	Cluster-5048.0|Cluster-1989.6901|Cluster-1989.10498|Cluster-1989.12761|Cluster-1989.6792|Cluster-1989.22526|Cluster-1989.23652|Cluster-1989.16701|Cluster-1989.17110|Cluster-1989.25536|Cluster-1989.3931|Cluster-1989.16555|Cluster-1989.21691|Cluster-1989.11732|Cluster-1989.16206|Cluster-1989.4843|Cluster-1989.4312|Cluster-1989.21787|Cluster-1989.12363|Cluster-1989.5226|Cluster-5968.0
KEGG	ko00533	Glycosaminoglycan biosynthesis - keratan sulfate	2|1038	28|6613	0.940577	1	2	Cluster-1989.6692|Cluster-1989.22804
KEGG	ko05323	Rheumatoid arthritis	6|1038	63|6613	0.940824	1	6	Cluster-1989.23238|Cluster-1989.6857|Cluster-1989.17154|Cluster-1989.24170|Cluster-1989.6671|Cluster-1989.5608
KEGG	ko04923	Regulation of lipolysis in adipocytes	6|1038	63|6613	0.940824	1	6	Cluster-1989.22826|Cluster-1989.5859|Cluster-1989.3863|Cluster-1989.24789|Cluster-1989.25218|Cluster-1989.1203
KEGG	ko02020	Two-component system	3|1038	38|6613	0.94431	1	3	Cluster-1989.22990|Cluster-1989.12461|Cluster-1989.6454
KEGG	ko05166	HTLV-I infection	19|1038	162|6613	0.945259	1	19	Cluster-1989.22643|Cluster-1989.4746|Cluster-1989.21738|Cluster-1989.16194|Cluster-1989.22829|Cluster-1989.22826|Cluster-1989.5859|Cluster-1989.3863|Cluster-1989.9549|Cluster-1989.13588|Cluster-1989.3006|Cluster-1989.6452|Cluster-1989.22712|Cluster-1989.11701|Cluster-1989.24710|Cluster-1989.4565|Cluster-1989.16432|Cluster-1989.1203|Cluster-1989.12053
KEGG	ko04915	Estrogen signaling pathway	15|1038	133|6613	0.945557	1	15	Cluster-1989.22328|Cluster-1989.13183|Cluster-1989.12761|Cluster-1989.1203|Cluster-5603.0|Cluster-1989.6792|Cluster-1989.22826|Cluster-1989.22526|Cluster-1989.5859|Cluster-1989.3863|Cluster-1989.10498|Cluster-1989.25536|Cluster-1989.23458|Cluster-1989.5472|Cluster-1989.5683
KEGG	ko00710	Carbon fixation in photosynthetic organisms	2|1038	29|6613	0.94764	1	2	Cluster-1989.17299|Cluster-1989.9478
KEGG	ko00220	Arginine biosynthesis	3|1038	39|6613	0.950222	1	3	Cluster-1989.7486|Cluster-1989.20377|Cluster-1989.12461
KEGG	ko04713	Circadian entrainment	14|1038	127|6613	0.950274	1	14	Cluster-1989.13183|Cluster-1989.12761|Cluster-1989.6792|Cluster-1989.22826|Cluster-1989.22526|Cluster-1989.18932|Cluster-1989.23652|Cluster-1989.10498|Cluster-1989.25536|Cluster-1989.3863|Cluster-1989.3223|Cluster-1989.25829|Cluster-1989.21690|Cluster-1989.1203
KEGG	ko00534	Glycosaminoglycan biosynthesis - heparan sulfate / heparin	2|1038	30|6613	0.953897	1	2	Cluster-1989.10246|Cluster-1989.3670
KEGG	ko04341	Hedgehog signaling pathway - fly	2|1038	30|6613	0.953897	1	2	Cluster-1989.15475|Cluster-1989.24721
KEGG	ko04022	cGMP-PKG signaling pathway	24|1038	201|6613	0.954284	1	24	Cluster-1989.10498|Cluster-1989.6715|Cluster-1989.5859|Cluster-1989.3863|Cluster-1989.6673|Cluster-1989.25536|Cluster-1989.5472|Cluster-1989.10035|Cluster-1989.13183|Cluster-1989.22826|Cluster-1989.1203|Cluster-1989.16555|Cluster-1989.24789|Cluster-1989.22328|Cluster-1989.6317|Cluster-1989.22466|Cluster-1989.12761|Cluster-1989.6792|Cluster-1989.22526|Cluster-1989.16848|Cluster-1989.25218|Cluster-…
KEGG	ko04721	Synaptic vesicle cycle	5|1038	58|6613	0.956503	1	5	Cluster-1989.13845|Cluster-1989.23654|Cluster-1989.16017|Cluster-1989.19279|Cluster-1989.13432
KEGG	ko04270	Vascular smooth muscle contraction	21|1038	181|6613	0.957985	1	21	Cluster-1989.13183|Cluster-1989.12761|Cluster-1989.1203|Cluster-1989.6792|Cluster-1989.12238|Cluster-1989.22526|Cluster-1989.10861|Cluster-1989.3863|Cluster-1989.6673|Cluster-1989.2605|Cluster-1989.25536|Cluster-1989.9637|Cluster-1989.22826|Cluster-1989.10498|Cluster-1989.5472|Cluster-1989.25218|Cluster-1989.6317|Cluster-1989.16555|Cluster-1989.25829|Cluster-1989.23877|Cluster-5968.0
KEGG	ko04145	Phagosome	25|1038	210|6613	0.958703	1	25	Cluster-1989.22665|Cluster-1989.20965|Cluster-1989.9681|Cluster-1989.6671|Cluster-1989.13498|Cluster-1989.6901|Cluster-1989.22530|Cluster-1989.17110|Cluster-1989.13668|Cluster-1989.18635|Cluster-1989.14580|Cluster-1989.21691|Cluster-1989.5608|Cluster-5048.0|Cluster-1989.8232|Cluster-1989.6150|Cluster-1989.20814|Cluster-1989.9549|Cluster-1989.4126|Cluster-1989.18686|Cluster-1989.4312|Cluster-1989.…
KEGG	ko00860	Porphyrin and chlorophyll metabolism	3|1038	41|6613	0.96033	1	3	Cluster-2527.0|Cluster-1989.23206|Cluster-1989.25187
KEGG	ko00532	Glycosaminoglycan biosynthesis - chondroitin sulfate / dermatan sulfate	8|1038	85|6613	0.963981	1	8	Cluster-12997.0|Cluster-1989.5414|Cluster-1989.12726|Cluster-1989.12475|Cluster-1989.21523|Cluster-854.0|Cluster-1883.0|Cluster-1989.8446
KEGG	ko00601	Glycosphingolipid biosynthesis - lacto and neolacto series	3|1038	42|6613	0.964629	1	3	Cluster-1989.2602|Cluster-13631.2|Cluster-1989.12160
KEGG	ko00270	Cysteine and methionine metabolism	6|1038	69|6613	0.965647	1	6	Cluster-1989.10042|Cluster-1989.13600|Cluster-1989.23079|Cluster-7197.0|Cluster-1989.13100|Cluster-1989.8535
KEGG	ko05120	Epithelial cell signaling in Helicobacter pylori infection	6|1038	70|6613	0.968707	1	6	Cluster-1989.21703|Cluster-1989.9681|Cluster-1989.16986|Cluster-1989.6027|Cluster-1989.16206|Cluster-1989.7074
KEGG	ko00240	Pyrimidine metabolism	10|1038	103|6613	0.96931	1	10	Cluster-1989.22686|Cluster-1989.3995|Cluster-1989.6610|Cluster-1989.10413|Cluster-1989.4579|Cluster-1989.6428|Cluster-1989.6266|Cluster-1989.18919|Cluster-1989.8327|Cluster-1989.13221
KEGG	ko05168	Herpes simplex infection	11|1038	111|6613	0.969558	1	11	Cluster-1989.22218|Cluster-1989.12046|Cluster-1989.23808|Cluster-5511.0|Cluster-1989.6317|Cluster-1989.2529|Cluster-1989.19873|Cluster-1989.18919|Cluster-1989.6232|Cluster-1989.12363|Cluster-1989.7074
KEGG	ko00920	Sulfur metabolism	1|1038	22|6613	0.970878	1	1	Cluster-1989.8535
KEGG	ko04210	Apoptosis	22|1038	195|6613	0.971692	1	22	Cluster-1989.20846|Cluster-1989.5859|Cluster-1989.23764|Cluster-1989.6671|Cluster-1989.5472|Cluster-1989.4312|Cluster-1989.5366|Cluster-1989.22472|Cluster-1989.15899|Cluster-1989.22392|Cluster-1989.14580|Cluster-1989.12363|Cluster-1989.5608|Cluster-1989.8232|Cluster-1989.23808|Cluster-1989.16701|Cluster-1989.2529|Cluster-1989.24710|Cluster-1989.6923|Cluster-1989.18886|Cluster-1989.3958|Cluster-19…
KEGG	ko04921	Oxytocin signaling pathway	24|1038	210|6613	0.972383	1	24	Cluster-1989.10498|Cluster-1989.5859|Cluster-1989.3863|Cluster-1989.23652|Cluster-1989.25536|Cluster-1989.5472|Cluster-1989.1203|Cluster-1989.13183|Cluster-1989.22826|Cluster-1989.16555|Cluster-1989.14580|Cluster-2908.0|Cluster-1989.8232|Cluster-1989.3817|Cluster-1989.6317|Cluster-1989.12761|Cluster-1989.1177|Cluster-1989.22526|Cluster-1989.6792|Cluster-1989.22530|Cluster-1989.25218|Cluster-1989.…
KEGG	ko04730	Long-term depression	3|1038	45|6613	0.975037	1	3	Cluster-1989.9637|Cluster-1989.13183|Cluster-1989.5472
KEGG	ko03018	RNA degradation	5|1038	66|6613	0.980412	1	5	Cluster-1989.7161|Cluster-1989.11137|Cluster-1989.15378|Cluster-1989.11732|Cluster-1989.10529
KEGG	ko03015	mRNA surveillance pathway	5|1038	66|6613	0.980412	1	5	Cluster-1989.15378|Cluster-1989.23091|Cluster-1989.5451|Cluster-1989.19599|Cluster-1989.6317
KEGG	ko04540	Gap junction	9|1038	102|6613	0.982947	1	9	Cluster-1989.13183|Cluster-1989.22826|Cluster-1989.3863|Cluster-1989.16986|Cluster-1989.1922|Cluster-1989.5472|Cluster-1989.20349|Cluster-1989.21403|Cluster-1989.1203
KEGG	ko03430	Mismatch repair	1|1038	26|6613	0.984267	1	1	Cluster-1989.6683
KEGG	ko04113	Meiosis - yeast	3|1038	50|6613	0.98622	1	3	Cluster-1989.4795|Cluster-1989.6317|Cluster-1989.6943
KEGG	ko00970	Aminoacyl-tRNA biosynthesis	3|1038	50|6613	0.98622	1	3	Cluster-1989.20071|Cluster-1989.22307|Cluster-1989.16900
KEGG	ko01210	2-Oxocarboxylic acid metabolism	1|1038	27|6613	0.986512	1	1	Cluster-1989.23079
KEGG	ko00670	One carbon pool by folate	1|1038	27|6613	0.986512	1	1	Cluster-1989.17808
KEGG	ko03030	DNA replication	2|1038	40|6613	0.987517	1	2	Cluster-1989.8327|Cluster-1989.6943
KEGG	ko03460	Fanconi anemia pathway	4|1038	62|6613	0.989056	1	4	Cluster-1989.17840|Cluster-1989.6683|Cluster-1989.2996|Cluster-1989.16194
KEGG	ko03020	RNA polymerase	1|1038	29|6613	0.990087	1	1	Cluster-1989.18919
KEGG	ko05110	Vibrio cholerae infection	6|1038	82|6613	0.990301	1	6	Cluster-1989.8232|Cluster-1989.22530|Cluster-1989.16986|Cluster-1989.9634|Cluster-1989.14580|Cluster-1989.1203
KEGG	ko04924	Renin secretion	12|1038	134|6613	0.9907	1	12	Cluster-1989.13183|Cluster-1989.12761|Cluster-1989.6792|Cluster-1989.22526|Cluster-1989.6705|Cluster-1989.3863|Cluster-1989.10498|Cluster-1989.25536|Cluster-1989.25218|Cluster-1989.22392|Cluster-1989.25829|Cluster-1989.19868
KEGG	ko00230	Purine metabolism	28|1038	258|6613	0.990858	1	28	Cluster-1989.4400|Cluster-1989.19068|Cluster-1989.3863|Cluster-1989.16822|Cluster-1989.13961|Cluster-1989.13960|Cluster-1989.14149|Cluster-1989.1041|Cluster-1989.1042|Cluster-1989.3995|Cluster-1989.22826|Cluster-1989.1203|Cluster-1989.10413|Cluster-1989.8327|Cluster-1989.11383|Cluster-1989.24225|Cluster-2101.0|Cluster-1989.19470|Cluster-1989.23475|Cluster-1989.22935|Cluster-1989.24731|Cluster-198…
KEGG	ko04141	Protein processing in endoplasmic reticulum	17|1038	176|6613	0.99194	1	17	Cluster-1989.11772|Cluster-1989.14242|Cluster-1989.23808|Cluster-10706.0|Cluster-1989.9549|Cluster-1989.21069|Cluster-1989.9257|Cluster-1989.12822|Cluster-1989.11679|Cluster-1989.20397|Cluster-1989.4715|Cluster-1989.2529|Cluster-1989.5699|Cluster-1989.6616|Cluster-1989.16800|Cluster-1989.5683|Cluster-1989.9634
KEGG	ko05010	Alzheimer's disease	20|1038	201|6613	0.992786	1	20	Cluster-1989.22466|Cluster-1989.21703|Cluster-1989.13183|Cluster-1989.12761|Cluster-1989.12223|Cluster-1989.22472|Cluster-1989.22526|Cluster-1989.7000|Cluster-1989.6792|Cluster-1989.24072|Cluster-1989.10498|Cluster-1989.25536|Cluster-1989.16585|Cluster-1989.15126|Cluster-1989.15982|Cluster-1989.22016|Cluster-1989.25829|Cluster-1989.21690|Cluster-1989.12363|Cluster-1989.3959
KEGG	ko03440	Homologous recombination	1|1038	32|6613	0.993755	1	1	Cluster-1989.1162
KEGG	ko03008	Ribosome biogenesis in eukaryotes	6|1038	87|6613	0.994194	1	6	Cluster-1989.22441|Cluster-1989.23761|Cluster-1989.1648|Cluster-240.0|Cluster-2339.0|Cluster-1989.5341
KEGG	ko04111	Cell cycle - yeast	4|1038	69|6613	0.995094	1	4	Cluster-1989.4795|Cluster-10105.1|Cluster-1989.5531|Cluster-1989.6943
KEGG	ko03410	Base excision repair	1|1038	34|6613	0.995411	1	1	Cluster-1989.20846
KEGG	ko04114	Oocyte meiosis	12|1038	145|6613	0.996324	1	12	Cluster-1989.10498|Cluster-1989.12761|Cluster-1989.6792|Cluster-1989.22826|Cluster-1989.22526|Cluster-1989.3863|Cluster-1989.23652|Cluster-1989.6317|Cluster-1989.25536|Cluster-1989.17721|Cluster-1989.5472|Cluster-1989.1203
KEGG	ko05134	Legionellosis	6|1038	93|6613	0.996915	1	6	Cluster-1989.9699|Cluster-1989.22472|Cluster-1989.8344|Cluster-1989.1699|Cluster-5554.0|Cluster-1989.5683
KEGG	ko04110	Cell cycle	10|1038	132|6613	0.997516	1	10	Cluster-1989.16194|Cluster-1989.4795|Cluster-1989.17515|Cluster-1989.17721|Cluster-1989.6488|Cluster-1989.24710|Cluster-1989.4565|Cluster-1989.6943|Cluster-1989.24708|Cluster-1989.12053
KEGG	ko04932	Non-alcoholic fatty liver disease (NAFLD)	8|1038	114|6613	0.997533	1	8	Cluster-1989.12223|Cluster-1989.12389|Cluster-1989.22472|Cluster-1989.5859|Cluster-1989.9681|Cluster-1989.2529|Cluster-1989.24789|Cluster-1989.23808
KEGG	ko00630	Glyoxylate and dicarboxylate metabolism	2|1038	55|6613	0.998378	1	2	Cluster-1989.11879|Cluster-1989.12461
KEGG	ko05016	Huntington's disease	18|1038	206|6613	0.99851	1	18	Cluster-1989.3921|Cluster-1989.22328|Cluster-1989.13183|Cluster-1989.24873|Cluster-1989.22984|Cluster-1989.12223|Cluster-1989.3920|Cluster-1989.3645|Cluster-1989.12892|Cluster-1989.2857|Cluster-1989.24408|Cluster-1989.22538|Cluster-1989.7136|Cluster-1989.24407|Cluster-1989.18919|Cluster-1989.19437|Cluster-1989.21690|Cluster-1989.16398
KEGG	ko04120	Ubiquitin mediated proteolysis	12|1038	158|6613	0.998849	1	12	Cluster-1989.22642|Cluster-1989.22218|Cluster-1989.1505|Cluster-1989.2996|Cluster-1989.12822|Cluster-1989.23568|Cluster-1989.4715|Cluster-1989.22703|Cluster-1989.24788|Cluster-1989.6923|Cluster-1989.6507|Cluster-1989.24971
KEGG	ko05322	Systemic lupus erythematosus	1|1038	43|6613	0.998854	1	1	Cluster-1989.4070
KEGG	ko03013	RNA transport	12|1038	165|6613	0.9994	1	12	Cluster-1989.15378|Cluster-1989.25344|Cluster-1989.5531|Cluster-1989.5451|Cluster-1989.8344|Cluster-1989.23761|Cluster-1989.10056|Cluster-1989.6320|Cluster-1989.1699|Cluster-1989.3719|Cluster-5554.0|Cluster-1989.4671
KEGG	ko05012	Parkinson's disease	7|1038	132|6613	0.999874	1	7	Cluster-1989.12223|Cluster-1989.3863|Cluster-1989.2605|Cluster-1989.12822|Cluster-1989.4715|Cluster-1989.16017|Cluster-1989.12596
KEGG	ko05169	Epstein-Barr virus infection	11|1038	181|6613	0.999952	1	11	Cluster-1989.22981|Cluster-1989.12046|Cluster-1989.23808|Cluster-1989.5859|Cluster-1989.17721|Cluster-1989.2529|Cluster-1989.16206|Cluster-1989.19873|Cluster-1989.18919|Cluster-1989.8768|Cluster-1989.5683
KEGG	ko03050	Proteasome	1|1038	70|6613	0.999982	1	1	Cluster-1989.8768
KEGG	ko03040	Spliceosome	5|1038	140|6613	0.999997	1	5	Cluster-1989.25344|Cluster-1989.10889|Cluster-1989.5683|Cluster-1989.10425|Cluster-1989.15780
KEGG	ko00190	Oxidative phosphorylation	2|1038	127|6613	1	1	2	Cluster-1989.12223|Cluster-1989.5863
KEGG	ko03010	Ribosome	10|1038	682|6613	1	1	10	Cluster-1989.1866|Cluster-5161.0|Cluster-1533.0|Cluster-6031.1|Cluster-1285.0|Cluster-2918.0|Cluster-1989.26509|Cluster-160.0|Cluster-1457.0|Cluster-5085.0
